# Supplementary material for: Regulatory Functions of Cellular Energy Sensor SNF1-Related Kinase1 for Leaf Senescence Delay through ETHYLENE- INSENSITIVE3 Repression
Source: Sci Rep. 2017 Jun 9;7:3193. doi: 10.1038/s41598-017-03506-1 (PMC5466610; doi:10.1038/s41598-017-03506-1)
Supplement: Supplementary file 2 — Supplementary Dataset [file 41598_2017_3506_MOESM2_ESM.xls]

## Sheet: Tab1
Tab1. DEG up-regulated by EIN3 (>2 fold, p <0.05)
AGI Number	Fold change (log2)	Symbol	Gene function
AT3G20770	4.36902	EIN3	Ethylene insensitive 3 family protein
AT3G21500	3.86448	DXPS1	1-deoxy-D-xylulose 5-phosphate synthase 1
AT3G11580	3.80559	ARF32	AP2/B3-like transcriptional factor family protein
AT4G18810	3.68006	AT4G18810	NAD(P)-binding Rossmann-fold superfamily protein
AT3G60450	3.39055	AT3G60450	Phosphoglycerate mutase family protein
AT3G12600	3.39055	NUDT16	nudix hydrolase homolog 16
AT2G39080	3.22063	AT2G39080	NAD(P)-binding Rossmann-fold superfamily protein
AT5G14600	3.22063	AT5G14600	S-adenosyl-L-methionine-dependent methyltransferases superfamily protein
AT5G01540	3.22063	LECRK62	lectin receptor kinase a4.1
AT1G05850	3.22063	CTL1	Chitinase family protein
AT2G13790	3.22063	SERK4	somatic embryogenesis receptor-like kinase 4
AT4G38790	3.02798	AT4G38790	ER lumen protein retaining receptor family protein
AT5G49440	3.02798	AT5G49440	Unknown function
AT3G11402	3.02798	PRA1A3_1	Cysteine/Histidine-rich C1 domain family protein
AT1G01930	3.02798	AT1G01930	zinc finger protein-related
AT4G29830	3.02798	VIP3	Transducin/WD40 repeat-like superfamily protein
AT2G29470	2.92107	GSTU3	glutathione S-transferase tau 3
AT2G37750	2.92107	AT2G37750	Unknown function
AT2G25570	2.80559	AT2G25570	Unknown function
AT5G19430	2.80559	AT5G19430	RING/U-box superfamily protein
AT1G64990	2.80559	GTG1	GPCR-type G protein 1
AT3G29575	2.80559	AFP3	ABI five binding protein 3
AT1G73810	2.80559	AT1G73810	Core-2/I-branching beta-1,6-N-acetylglucosaminyltransferase family protein
AT2G25910	2.80559	AT2G25910	3'-5' exonuclease domain-containing protein / K homology domain-containing protein / KH domain-containing protein
AT4G26480	2.80559	AT4G26480	RNA-binding KH domain-containing protein
AT4G27310	2.80559	AT4G27310	B-box type zinc finger family protein
AT4G38640	2.80559	AT4G38640	Plasma-membrane choline transporter family protein
AT5G11730	2.80559	AT5G11730	Core-2/I-branching beta-1,6-N-acetylglucosaminyltransferase family protein
AT5G61570	2.80559	AT5G61570	Protein kinase superfamily protein
AT1G27050	2.80559	ATHB54	Unknown function
AT3G11020	2.80559	DREB2B	DRE/CRT-binding protein 2B
AT2G31230	2.80559	ERF15	ethylene-responsive element binding factor 15
AT1G04450	2.80559	RIC3	ROP-interactive CRIB motif-containing protein 3
AT4G34430	2.80559	SWI3D	DNA-binding family protein
AT5G49460	2.80559	ACLB-2	ATP citrate lyase subunit B 2
AT1G69830	2.80559	AMY3	alpha-amylase-like 3
AT1G12830	2.80559	AT1G12830	Unknown function
AT1G29760	2.80559	AT1G29760	Putative adipose-regulatory protein (Seipin)
AT2G35730	2.80559	AT2G35730	Heavy metal transport/detoxification superfamily protein
AT3G53470	2.80559	AT3G53470	Unknown function
AT4G15010	2.80559	AT4G15010	Mitochondrial substrate carrier family protein
AT5G23510	2.80559	AT5G23510	Unknown function
AT5G67560	2.80559	ATARLA1D	ADP-ribosylation factor-like A1D
AT2G25070	2.80559	PPC4-2	Protein phosphatase 2C family protein
AT3G13720	2.80559	PRA1F3	PRA1 (Prenylated rab acceptor) family protein
AT1G76065	2.80559	AT1G76065	LYR family of Fe/S cluster biogenesis protein
AT1G74410	2.54256	ATL24	RING/U-box superfamily protein
AT1G01725	2.54256	AT1G01725	Unknown function
AT1G25098	2.54256	AT1G25098	other RNA
AT3G04210	2.54256	AT3G04210	Disease resistance protein (TIR-NBS class)
AT3G61930	2.54256	AT3G61930	Unknown function
AT4G27652	2.54256	AT4G27652	Unknown function
AT5G23235	2.54256	AT5G23235	Unknown function
AT5G48250	2.54256	COL10	B-box type zinc finger protein with CCT domain
AT3G62422	2.54256	CPuORF3	conserved peptide upstream open reading frame 3
AT3G56850	2.54256	DPBF3	ABA-responsive element binding protein 3
AT5G63980	2.54256	SAL1	Inositol monophosphatase family protein
AT1G04190	2.54256	TPR3_1	Tetratricopeptide repeat (TPR)-like superfamily protein
AT5G55120	2.54256	VTC5	galactose-1-phosphate guanylyltransferase (GDP)s;GDP-D-glucose phosphorylases;quercetin 4'-O-glucosyltransferases
AT1G32700	2.54256	AT1G32700	PLATZ transcription factor family protein
AT2G47440	2.54256	AT2G47440	Tetratricopeptide repeat (TPR)-like superfamily protein
AT4G30490	2.54256	AT4G30490	AFG1-like ATPase family protein
AT5G05710	2.54256	AT5G05710	Pleckstrin homology (PH) domain superfamily protein
AT5G09880	2.54256	AT5G09880	Splicing factor, CC1-like
AT5G25510	2.54256	B'IOTA	Protein phosphatase 2A regulatory B subunit family protein
AT1G59660	2.54256	NUP98B	Nucleoporin autopeptidase
AT2G42130	2.54256	PAP13_2	Plastid-lipid associated protein PAP / fibrillin family protein
AT4G26000	2.54256	PEP	RNA-binding KH domain-containing protein
AT2G14460	2.54256	AT2G14460	Unknown function
AT4G37530	2.54256	PER51	Peroxidase superfamily protein
AT5G58740	2.39055	AT5G58740	HSP20-like chaperones superfamily protein
AT3G09180	2.39055	MED27	Unknown function
AT2G42750	2.39055	AT2G42750	DNAJ heat shock N-terminal domain-containing protein
AT4G05150	2.35813	AT4G05150	Octicosapeptide/Phox/Bem1p family protein
AT2G38560	2.3361	TFIIS	transcript elongation factor IIS
AT2G35000	2.22063	ATL9	RING/U-box superfamily protein
ATMG00640	2.22063	ORF25	hydrogen ion transporting ATP synthases, rotational mechanism;zinc ion binding
AT4G30930	2.22063	RPL21M	Ribosomal protein L21
AT1G16880	2.22063	ACR11	uridylyltransferase-related
AT1G09660	2.22063	AT1G09660	RNA-binding KH domain-containing protein
AT1G20430	2.22063	AT1G20430	Unknown function
AT1G36622	2.22063	AT1G36622	Unknown function
AT1G48430	2.22063	AT1G48430	Dihydroxyacetone kinase
AT1G51310	2.22063	AT1G51310	transferases;tRNA (5-methylaminomethyl-2-thiouridylate)-methyltransferases
AT1G58280	2.22063	AT1G58280	Phosphoglycerate mutase family protein
AT1G61780	2.22063	AT1G61780	postsynaptic protein-related
AT1G64650	2.22063	AT1G64650	Major facilitator superfamily protein
AT1G66080	2.22063	AT1G66080	Unknown function
AT1G73650	2.22063	AT1G73650	Protein of unknown function (DUF1295)
AT2G05830	2.22063	AT2G05830	NagB/RpiA/CoA transferase-like superfamily protein
AT2G27680	2.22063	AT2G27680	NAD(P)-linked oxidoreductase superfamily protein
AT2G32160	2.22063	AT2G32160	S-adenosyl-L-methionine-dependent methyltransferases superfamily protein
AT2G39725	2.22063	AT2G39725	LYR family of Fe/S cluster biogenesis protein
AT3G06240	2.22063	AT3G06240	F-box family protein
AT3G13430	2.22063	AT3G13430	RING/U-box superfamily protein
AT3G19680	2.22063	AT3G19680	Protein of unknown function (DUF1005)
AT3G20340	2.22063	AT3G20340	Unknown function
AT3G27700	2.22063	AT3G27700	zinc finger (CCCH-type) family protein / RNA recognition motif (RRM)-containing protein
AT3G51580	2.22063	AT3G51580	Unknown function
AT3G56720	2.22063	AT3G56720	Unknown function
AT3G60320	2.22063	AT3G60320	Protein of unknown function (DUF630 and DUF632)
AT4G13630	2.22063	AT4G13630	Protein of unknown function, DUF593
AT4G16695	2.22063	AT4G16695	Unknown function
AT5G04440	2.22063	AT5G04440	Protein of unknown function (DUF1997)
AT5G10050	2.22063	AT5G10050	NAD(P)-binding Rossmann-fold superfamily protein
AT2G42350	2.22063	ATL40	RING/U-box superfamily protein
AT3G48360	2.22063	BT2	BTB and TAZ domain protein 2
AT5G01810	2.22063	CIPK15	CBL-interacting protein kinase 15
AT3G04680	2.22063	CLPS3	CLP-similar protein 3
AT4G33210	2.22063	FBL15	F-box family protein
AT4G00620	2.22063	FOLD4	Amino acid dehydrogenase family protein
AT3G54900	2.22063	GRXS14	CAX interacting protein 1
AT2G22240	2.22063	IPS2	myo-inositol-1-phosphate synthase 2
AT1G04710	2.22063	KAT1_1	peroxisomal 3-ketoacyl-CoA thiolase 4
AT1G01790	2.22063	KEA1	K+ efflux antiporter 1
AT2G23770	2.22063	LYK4	protein kinase family protein / peptidoglycan-binding LysM domain-containing protein
AT3G17440	2.22063	NPSN13	novel plant snare 13
AT3G61050	2.22063	NTMC2TYPE4	Calcium-dependent lipid-binding (CaLB domain) family protein
AT1G69295	2.22063	PDCB4	plasmodesmata callose-binding protein 4
AT3G49220	2.22063	PME34	Plant invertase/pectin methylesterase inhibitor superfamily
AT5G05380	2.22063	PRA1B3	prenylated RAB acceptor 1.B3
AT2G16650	2.22063	PRORP2	proteinaceous RNase P 2
AT4G09560	2.22063	RMR4	Protease-associated (PA) RING/U-box zinc finger family protein
AT5G15700	2.22063	RPOT2	DNA/RNA polymerases superfamily protein
AT3G49850	2.22063	TRB3	telomere repeat binding factor 3
AT4G23920	2.22063	UGE2	UDP-D-glucose/UDP-D-galactose 4-epimerase 2
AT1G07240	2.22063	UGT71C5	UDP-glucosyl transferase 71C5
AT5G22950	2.22063	VPS24-1	SNF7 family protein
AT5G04260	2.22063	WCRKC2	WCRKC thioredoxin 2
AT3G51630	2.22063	WNK5	with no lysine (K) kinase 5
AT1G02520	2.22063	ABCB11	P-glycoprotein 11
AT3G60830	2.22063	ARP7	actin-related protein 7
AT1G09150	2.22063	AT1G09150	pseudouridine synthase and archaeosine transglycosylase (PUA) domain-containing protein
AT1G16790	2.22063	AT1G16790	ribosomal protein-related
AT1G62880	2.22063	AT1G62880	Cornichon family protein
AT1G68650	2.22063	AT1G68650	Uncharacterized protein family (UPF0016)
AT1G71850	2.22063	AT1G71850	Ubiquitin carboxyl-terminal hydrolase family protein
AT1G74910	2.22063	AT1G74910	ADP-glucose pyrophosphorylase family protein
AT1G75180	2.22063	AT1G75180	Erythronate-4-phosphate dehydrogenase family protein
AT1G80620	2.22063	AT1G80620	S15/NS1, RNA-binding protein
AT2G33855	2.22063	AT2G33855	Unknown function
AT2G37520	2.22063	AT2G37520	Acyl-CoA N-acyltransferase with RING/FYVE/PHD-type zinc finger domain
AT2G47790	2.22063	AT2G47790	Transducin/WD40 repeat-like superfamily protein
AT3G17940	2.22063	AT3G17940	Galactose mutarotase-like superfamily protein
AT3G27110	2.22063	AT3G27110	Peptidase family M48 family protein
AT4G26810	2.22063	AT4G26810	SWIB/MDM2 domain superfamily protein
AT5G09310	2.22063	AT5G09310	Unknown function
AT5G12980	2.22063	AT5G12980	Cell differentiation, Rcd1-like protein
AT5G17640	2.22063	AT5G17640	Protein of unknown function (DUF1005)
AT5G40660	2.22063	AT5G40660	ATP12 protein-related
AT5G41950	2.22063	AT5G41950	Tetratricopeptide repeat (TPR)-like superfamily protein
AT4G16430	2.22063	BHLH3	basic helix-loop-helix (bHLH) DNA-binding superfamily protein
AT4G04870	2.22063	CLS	cardiolipin synthase
AT4G10100	2.22063	CNX7	co-factor for nitrate, reductase and xanthine dehydrogenase 7
AT2G40300	2.22063	FER4	ferritin 4
AT4G35460	2.22063	NTR1	NADPH-dependent thioredoxin reductase B
AT1G03590	2.22063	PPC6-6	Protein phosphatase 2C family protein
AT5G02040	2.22063	PRA1A1	prenylated RAB acceptor 1.A1
AT4G18210	2.22063	PUP10	purine permease 10
AT5G18680	2.22063	TULP11	tubby like protein 11
AT4G07795	2.22063	AT4G07795	transposable element gene
AT4G12470	2.0951	AZI1	azelaic acid induced 1
AT1G15670	2.0951	AT1G15670	Galactose oxidase/kelch repeat superfamily protein
AT5G62560	2.0951	PUB41	RING/U-box superfamily protein with ARM repeat domain
AT4G28290	2.0951	AT4G28290	Unknown function
AT2G39650	2.02798	AT2G39650	Protein of unknown function (DUF506)
AT3G23170	2.02798	AT3G23170	Unknown function
AT3G23540	2.02798	AT3G23540	alpha/beta-Hydrolases superfamily protein
AT4G01560	2.02798	MEE49	Ribosomal RNA processing Brix domain protein
AT2G38140	2.02798	RPS31	plastid-specific ribosomal protein 4
AT1G10865	2.02798	AT1G10865	Unknown function
AT1G14890	2.02798	AT1G14890	Plant invertase/pectin methylesterase inhibitor superfamily protein
AT3G24120	2.02798	AT3G24120	Homeodomain-like superfamily protein
AT4G38520	2.02798	AT4G38520	Protein phosphatase 2C family protein
AT5G09890	2.02798	AT5G09890	Protein kinase family protein
AT5G59770	2.02798	AT5G59770	Protein-tyrosine phosphatase-like, PTPLA
AT4G25672	2.02798	CPuORF12	conserved peptide upstream open reading frame 12
AT1G64940	2.02798	CYP89A6	cytochrome P450, family 87, subfamily A, polypeptide 6
AT5G23090	2.02798	DR1	nuclear factor Y, subunit B13
AT1G65520	2.02798	ECI1	delta(3), delta(2)-enoyl CoA isomerase 1
AT1G73500	2.02798	MKK9	MAP kinase kinase 9
AT1G45170	2.02798	OEP24A	Unknown function
AT3G54840	2.02798	RABF1	Ras-related small GTP-binding family protein
AT3G22680	2.02798	RDM1	RNA-DIRECTED DNA METHYLATION 1
AT3G51780	2.02798	BAG4	BCL-2-associated athanogene 4
AT1G78680	2.02798	GGH2	gamma-glutamyl hydrolase 2
AT4G15550	2.00085	UGT75D1	indole-3-acetate beta-D-glucosyltransferase
AT5G10840	1.98616	TMN8	Endomembrane protein 70 protein family
AT2G27820	1.95759	ADT3	prephenate dehydratase 1
AT1G76160	1.88359	sks5	SKU5 similar 5
AT5G40810	1.85806	CYC12	Cytochrome C1 family
AT2G33620	1.80559	AHL10	AT hook motif DNA-binding family protein
AT5G66055	1.80559	AKRP	ankyrin repeat protein
AT1G06515	1.80559	AT1G06515	Protein of unknown function (DUF3317)
AT1G11360	1.80559	AT1G11360	Adenine nucleotide alpha hydrolases-like superfamily protein
AT1G28685	1.80559	AT1G28685	other RNA
AT1G48610	1.80559	AT1G48610	AT hook motif-containing protein
AT2G05590	1.80559	AT2G05590	TLD-domain containing nucleolar protein
AT2G19490	1.80559	AT2G19490	recA DNA recombination family protein
AT2G26920	1.80559	AT2G26920	Ubiquitin-associated/translation elongation factor EF1B protein
AT3G02070	1.80559	AT3G02070	Cysteine proteinases superfamily protein
AT3G54680	1.80559	AT3G54680	proteophosphoglycan-related
AT4G13360	1.80559	AT4G13360	ATP-dependent caseinolytic (Clp) protease/crotonase family protein
AT4G31450	1.80559	AT4G31450	RING/U-box superfamily protein
AT4G36032	1.80559	AT4G36032	Unknown function
AT5G08750	1.80559	AT5G08750	RING/FYVE/PHD zinc finger superfamily protein
AT5G11600	1.80559	AT5G11600	Unknown function
AT5G19130	1.80559	AT5G19130	GPI transamidase component family protein / Gaa1-like family protein
AT5G61370	1.80559	AT5G61370	Pentatricopeptide repeat (PPR) superfamily protein
AT5G61720	1.80559	AT5G61720	Protein of unknown function (DUF1216)
AT1G70920	1.80559	ATHB-X	homeobox-leucine zipper protein 18
AT2G26100	1.80559	B3GALT12	Galactosyltransferase family protein
AT1G67730	1.80559	KCR1	beta-ketoacyl reductase 1
AT3G14080	1.80559	LSM1B	Small nuclear ribonucleoprotein family protein
AT3G47700	1.80559	MAG2	RINT-1 / TIP-1 family
AT4G09460	1.80559	MYB6	myb domain protein 6
AT5G17230	1.80559	PSY1_1	PHYTOENE SYNTHASE
AT5G41600	1.80559	RTNLB4	VIRB2-interacting protein 3
AT4G39170	1.80559	SFH6	Sec14p-like phosphatidylinositol transfer family protein
AT3G06960	1.80559	TGD4	pigment defective 320
AT2G42580	1.80559	TTL3	tetratricopetide-repeat thioredoxin-like 3
AT4G34138	1.80559	UGT73B1	UDP-glucosyl transferase 73B1
AT5G52560	1.80559	USP	UDP-sugar pyrophosphorylase
AT5G53830	1.80559	VQ33	VQ motif-containing protein
AT5G57930	1.80559	APO2	Arabidopsis thaliana protein of unknown function (DUF794)
AT1G01710	1.80559	AT1G01710	Acyl-CoA thioesterase family protein
AT1G06640	1.80559	AT1G06640	2-oxoglutarate (2OG) and Fe(II)-dependent oxygenase superfamily protein
AT1G11390	1.80559	AT1G11390	Protein kinase superfamily protein
AT1G18720	1.80559	AT1G18720	Protein of unknown function (DUF962)
AT1G52540	1.80559	AT1G52540	Protein kinase superfamily protein
AT1G61890	1.80559	AT1G61890	MATE efflux family protein
AT1G67650	1.80559	AT1G67650	SRP72 RNA-binding domain
AT1G68380	1.80559	AT1G68380	Core-2/I-branching beta-1,6-N-acetylglucosaminyltransferase family protein
AT1G71240	1.80559	AT1G71240	Plant protein of unknown function (DUF639)
AT1G76140	1.80559	AT1G76140	Prolyl oligopeptidase family protein
AT2G01220	1.80559	AT2G01220	Nucleotidylyl transferase superfamily protein
AT2G18220	1.80559	AT2G18220	Noc2p family
AT2G23300	1.80559	AT2G23300	Leucine-rich repeat protein kinase family protein
AT2G24040	1.80559	AT2G24040	Low temperature and salt responsive protein family
AT2G30270	1.80559	AT2G30270	Protein of unknown function (DUF567)
AT2G34380	1.80559	AT2G34380	Putative adipose-regulatory protein (Seipin)
AT2G41900	1.80559	AT2G41900	CCCH-type zinc finger protein with ARM repeat domain
AT2G42080	1.80559	AT2G42080	Chaperone DnaJ-domain superfamily protein
AT2G42340	1.80559	AT2G42340	Unknown function
AT3G01980	1.80559	AT3G01980	NAD(P)-binding Rossmann-fold superfamily protein
AT3G52240	1.80559	AT3G52240	Unknown function
AT3G56740	1.80559	AT3G56740	Ubiquitin-associated (UBA) protein
AT3G58470	1.80559	AT3G58470	nucleic acid binding;methyltransferases
AT3G59670	1.80559	AT3G59670	Unknown function
AT4G01650	1.80559	AT4G01650	Polyketide cyclase / dehydrase and lipid transport protein
AT4G05070	1.80559	AT4G05070	Wound-responsive family protein
AT4G10330	1.80559	AT4G10330	glycine-rich protein
AT4G13730	1.80559	AT4G13730	Ypt/Rab-GAP domain of gyp1p superfamily protein
AT4G14600	1.80559	AT4G14600	Target SNARE coiled-coil domain protein
AT4G17790	1.80559	AT4G17790	SNARE associated Golgi protein family
AT4G18930	1.80559	AT4G18930	RNA ligase/cyclic nucleotide phosphodiesterase family protein
AT4G24930	1.80559	AT4G24930	thylakoid lumenal 17.9 kDa protein, chloroplast
AT4G37510	1.80559	AT4G37510	Ribonuclease III family protein
AT5G01210	1.80559	AT5G01210	HXXXD-type acyl-transferase family protein
AT5G08050	1.80559	AT5G08050	Protein of unknown function (DUF1118)
AT5G11750	1.80559	AT5G11750	Ribosomal protein L19 family protein
AT5G22850	1.80559	AT5G22850	Eukaryotic aspartyl protease family protein
AT5G37380	1.80559	AT5G37380	Chaperone DnaJ-domain superfamily protein
AT5G38200	1.80559	AT5G38200	Class I glutamine amidotransferase-like superfamily protein
AT5G44170	1.80559	AT5G44170	S-adenosyl-L-methionine-dependent methyltransferases superfamily protein
AT5G46420	1.80559	AT5G46420	16S rRNA processing protein RimM family
AT5G46920	1.80559	AT5G46920	Intron maturase, type II family protein
AT5G50000	1.80559	AT5G50000	Protein kinase superfamily protein
AT5G51880	1.80559	AT5G51880	2-oxoglutarate (2OG) and Fe(II)-dependent oxygenase superfamily protein
AT5G55860	1.80559	AT5G55860	Plant protein of unknown function (DUF827)
AT3G29400	1.80559	ATEXO70E1	exocyst subunit exo70 family protein E1
AT3G60640	1.80559	ATG8G	Ubiquitin-like superfamily protein
AT3G27560	1.80559	ATN1	Protein kinase superfamily protein
AT1G69010	1.80559	BIM2	BES1-interacting Myc-like protein 2
AT5G22250	1.80559	CAF1-11	Polynucleotidyl transferase, ribonuclease H-like superfamily protein
ATMG00730	1.80559	COX3_2	cytochrome c oxidase subunit 3
AT2G17290	1.80559	CPK6	Calcium-dependent protein kinase family protein
AT1G30460	1.80559	CPSF30	cleavage and polyadenylation specificity factor 30
AT1G09330	1.80559	ECH	Unknown function
AT5G62990	1.80559	emb1692	Ubiquitin carboxyl-terminal hydrolase family protein
AT5G61600	1.80559	ERF104	ethylene response factor 104
AT1G68550	1.80559	ERF118	Integrase-type DNA-binding superfamily protein
AT2G02090	1.80559	ETL1	SNF2 domain-containing protein / helicase domain-containing protein
AT4G16280	1.80559	FCA	RNA binding;abscisic acid binding
AT1G31070	1.80559	GLCNAC1PUT1	N-acetylglucosamine-1-phosphate uridylyltransferase 1
AT2G45200	1.80559	GOS12	golgi snare 12
AT2G22660	1.80559	GRDP1	Protein of unknown function (duplicated DUF1399)
AT5G46160	1.80559	HLP	Ribosomal protein L14p/L23e family protein
AT2G17370	1.80559	HMG2	3-hydroxy-3-methylglutaryl-CoA reductase 2
AT1G11660	1.80559	HSP70-16	heat shock protein 70 (Hsp 70) family protein
AT5G02560	1.80559	HTA12	histone H2A 12
AT5G56660	1.80559	ILL2	IAA-leucine resistant (ILR)-like 2
AT5G14180	1.80559	LIP2_2	Myzus persicae-induced lipase 1
AT4G30580	1.80559	LPAT1	Phospholipid/glycerol acyltransferase family protein
AT5G19080	1.80559	LUL3	RING/U-box superfamily protein
AT4G01940	1.80559	NIFU1	NFU domain protein 1
AT1G49670	1.80559	NQR_1	ARP protein (REF)
AT4G04910	1.80559	NSF	AAA-type ATPase family protein
AT3G62880	1.80559	OEP164	Mitochondrial import inner membrane translocase subunit Tim17/Tim22/Tim23 family protein
AT5G45280	1.80559	PAE11	Pectinacetylesterase family protein
AT1G30690	1.80559	PATL4	Sec14p-like phosphatidylinositol transfer family protein
AT2G42670	1.80559	PCO4	Protein of unknown function (DUF1637)
AT5G64890	1.80559	PEP2	elicitor peptide 2 precursor
AT3G49160	1.80559	PKP4	pyruvate kinase family protein
AT2G44610	1.80559	RABH1B	Ras-related small GTP-binding family protein
AT4G16630	1.80559	RH28	DEA(D/H)-box RNA helicase family protein
AT4G30220	1.80559	RUXF	small nuclear ribonucleoprotein F
AT2G47140	1.80559	SDR3B	NAD(P)-binding Rossmann-fold superfamily protein
AT2G21970	1.80559	SEP2_1	stress enhanced protein 2
AT1G64860	1.80559	SIGA	sigma factor A
AT2G43640	1.80559	SRP14	Signal recognition particle, SRP9/SRP14 subunit
AT5G37310	1.80559	TMN4	Endomembrane protein 70 protein family
AT4G28770	1.80559	TOM2AH1	Tetraspanin family protein
AT3G21280	1.80559	UBP7	ubiquitin-specific protease 7
AT5G13580	1.80559	ABCG6	ABC-2 type transporter family protein
AT1G01170	1.80559	AT1G01170	Protein of unknown function (DUF1138)
AT1G05562	1.80559	AT1G05562	Unknown function
AT1G08110	1.80559	AT1G08110	lactoylglutathione lyase family protein / glyoxalase I family protein
AT1G08845	1.80559	AT1G08845	Ribosomal L18p/L5e family protein
AT1G11960	1.80559	AT1G11960	ERD (early-responsive to dehydration stress) family protein
AT1G14600	1.80559	AT1G14600	Homeodomain-like superfamily protein
AT1G15800	1.80559	AT1G15800	Unknown function
AT1G36380	1.80559	AT1G36380	Unknown function
AT1G49840	1.80559	AT1G49840	Protein of unknown function (DUF620)
AT1G66530	1.80559	AT1G66530	Arginyl-tRNA synthetase, class Ic
AT1G72390	1.80559	AT1G72390	Unknown function
AT2G03430	1.80559	AT2G03430	Ankyrin repeat family protein
AT2G18860	1.80559	AT2G18860	Syntaxin/t-SNARE family protein
AT2G21960	1.80559	AT2G21960	Unknown function
AT2G39270	1.80559	AT2G39270	P-loop containing nucleoside triphosphate hydrolases superfamily protein
AT2G45250	1.80559	AT2G45250	Integral membrane protein hemolysin-III homolog
AT3G07750	1.80559	AT3G07750	3'-5'-exoribonuclease family protein
AT3G07760	1.80559	AT3G07760	Sterile alpha motif (SAM) domain-containing protein
AT3G07910	1.80559	AT3G07910	Unknown function
AT3G13440	1.80559	AT3G13440	S-adenosyl-L-methionine-dependent methyltransferases superfamily protein
AT3G13800	1.80559	AT3G13800	Metallo-hydrolase/oxidoreductase superfamily protein
AT3G15780	1.80559	AT3G15780	Unknown function
AT3G16850	1.80559	AT3G16850	Pectin lyase-like superfamily protein
AT3G17300	1.80559	AT3G17300	Unknown function
AT3G18535	1.80559	AT3G18535	tubulin-tyrosine ligases
AT3G19000	1.80559	AT3G19000	2-oxoglutarate (2OG) and Fe(II)-dependent oxygenase superfamily protein
AT3G22235	1.80559	AT3G22235	Unknown function
AT3G58600	1.80559	AT3G58600	Adaptin ear-binding coat-associated protein 1 NECAP-1
AT4G13720	1.80559	AT4G13720	Inosine triphosphate pyrophosphatase family protein
AT4G14342	1.80559	AT4G14342	Splicing factor 3B subunit 5/RDS3 complex subunit 10
AT4G20170	1.80559	AT4G20170	Domain of unknown function (DUF23)
AT4G35220	1.80559	AT4G35220	Cyclase family protein
AT4G35980	1.80559	AT4G35980	Unknown function
AT5G06865	1.80559	AT5G06865	other RNA
AT5G09225	1.80559	AT5G09225	Unknown function
AT5G12340	1.80559	AT5G12340	Unknown function
AT5G18540	1.80559	AT5G18540	Unknown function
AT5G19030	1.80559	AT5G19030	RNA-binding (RRM/RBD/RNP motifs) family protein
AT5G25754	1.80559	AT5G25754	RNA polymerase I-associated factor PAF67
AT5G26220	1.80559	AT5G26220	ChaC-like family protein
AT5G46710	1.80559	AT5G46710	PLATZ transcription factor family protein
AT5G60800	1.80559	AT5G60800	Heavy metal transport/detoxification superfamily protein
AT5G66675	1.80559	AT5G66675	Protein of unknown function (DUF677)
AT5G67610	1.80559	AT5G67610	Uncharacterized conserved protein (DUF2215)
AT3G08720	1.80559	ATPK2	serine/threonine protein kinase 2
AT1G26340	1.80559	CB5-A	cytochrome B5 isoform A
AT3G17700	1.80559	CNGC20	cyclic nucleotide-binding transporter 1
AT2G01730	1.80559	CPSF73-II	cleavage and polyadenylation specificity factor 73 kDa subunit-II
AT3G51632	1.80559	CPuORF44	conserved peptide upstream open reading frame 44
AT4G08920	1.80559	CRY1	cryptochrome 1
AT4G26430	1.80559	CSN6B	COP9 signalosome subunit 6B
AT4G35910	1.80559	CTU2	Adenine nucleotide alpha hydrolases-like superfamily protein
AT3G14680	1.80559	CYP72A14	cytochrome P450, family 72, subfamily A, polypeptide 14
AT5G28020	1.80559	CYSD2	cysteine synthase D2
AT5G64440	1.80559	FAAH	fatty acid amide hydrolase
AT5G45680	1.80559	FKBP13	FK506-binding protein 13
AT2G15390	1.80559	FUT4	fucosyltransferase 4
AT2G26300	1.80559	GPA1	G protein alpha subunit 1
AT5G67420	1.80559	LBD37	LOB domain-containing protein 37
AT1G12910	1.80559	LWD1	Transducin/WD40 repeat-like superfamily protein
AT4G37040	1.80559	MAP1D	methionine aminopeptidase 1D
ATMG01200	1.80559	ORF294	Unknown function
ATMG00590	1.80559	ORF313	Cytochrome b/b6 protein
AT3G26080	1.80559	PAP5_2	plastid-lipid associated protein PAP / fibrillin family protein
AT2G40935	1.80559	PCR10	PLAC8 family protein
AT1G12680	1.80559	PEPKR2	phosphoenolpyruvate carboxylase-related kinase 2
AT1G09530	1.80559	PIF3	phytochrome interacting factor 3
AT3G24590	1.80559	PLSP1	plastidic type i signal peptidase 1
AT5G53370	1.80559	PME61	pectin methylesterase PCR fragment F
AT2G40650	1.80559	PRP38	PRP38 family protein
AT3G16100	1.80559	RABG3C	RAB GTPase homolog G3C
AT5G16510	1.80559	RGP5	Alpha-1,4-glucan-protein synthase family protein
AT4G18590	1.80559	RPA3B	Nucleic acid-binding, OB-fold-like protein
AT3G51040	1.80559	RTH	RTE1-homolog
AT2G26770	1.80559	SCAB1	plectin-related
AT1G50600	1.80559	SCL5	scarecrow-like 5
AT5G58440	1.80559	SNX2A	sorting nexin 2A
AT2G22740	1.80559	SUVH6	SU(VAR)3-9 homolog 6
AT3G15355	1.80559	UBC25	ubiquitin-conjugating enzyme 25
AT2G25610	1.80559	VHA-c''2	ATPase, F0/V0 complex, subunit C protein
AT2G34730	1.80559	WAP	myosin heavy chain-related
AT4G02730	1.80559	WDR5B	Transducin/WD40 repeat-like superfamily protein
AT4G24240	1.80559	WRKY7	WRKY DNA-binding protein 7
AT3G27020	1.80559	YSL6	YELLOW STRIPE like 6
AT3G04870	1.80559	ZDS1	zeta-carotene desaturase
AT5G05610	1.80559	AL1	alfin-like 1
AT1G22730	1.80559	AT1G22730	MA3 domain-containing protein
AT1G44820	1.80559	AT1G44820	Peptidase M20/M25/M40 family protein
AT3G27460	1.80559	AT3G27460	SGF29 tudor-like domain
AT4G15545	1.80559	AT4G15545	Unknown function
AT5G02290	1.80559	NAK	Protein kinase superfamily protein
AT1G69935	1.80559	SHW1	short hypocotyl in white light1
AT4G21560	1.80559	VPS28-1	vacuolar protein sorting-associated protein 28 homolog 1
AT5G59440	1.80559	ZEU1	P-loop containing nucleoside triphosphate hydrolases superfamily protein
AT1G25560	1.72313	TEM1	AP2/B3 transcription factor family protein
AT4G15630	1.70605	AT4G15630	Uncharacterised protein family (UPF0497)
AT4G28510	1.70605	PHB1	prohibitin 1
AT1G06530	1.70605	PMD2	Tropomyosin-related
AT1G31930	1.70605	XLG3	extra-large GTP-binding protein 3
AT2G04160	1.70605	AIR3	Subtilisin-like serine endopeptidase family protein
AT1G65030	1.70605	AT1G65030	Transducin/WD40 repeat-like superfamily protein
AT3G61600	1.68006	POB1	POZ/BTB containin G-protein 1
AT1G25370	1.68006	AT1G25370	Protein of unknown function (DUF1639)
AT1G01990	1.68006	AT1G01990	Unknown function
AT5G25350	1.66423	EBF2	EIN3-binding F box protein 2
AT3G15810	1.65359	AT3G15810	Protein of unknown function (DUF567)
AT2G02990	1.64513	RNS1	ribonuclease 1
AT1G05410	1.63566	AT1G05410	Protein of unknown function (DUF1423)
AT1G56060	1.63566	AT1G56060	Unknown function
AT1G54115	1.63566	CCX4	cation calcium exchanger 4
AT3G51880	1.63566	HMGB1	high mobility group B1
AT1G28390	1.63566	AT1G28390	Protein kinase superfamily protein
AT3G12350	1.63566	AT3G12350	F-box family protein
AT3G13882	1.63566	AT3G13882	Ribosomal protein L34
AT3G60420	1.63566	AT3G60420	Phosphoglycerate mutase family protein
AT2G24790	1.63566	COL3	CONSTANS-like 3
AT4G28060	1.63566	COX6B-3	Cytochrome c oxidase, subunit Vib family protein
AT3G53280	1.63566	CYP71B5	cytochrome p450 71b5
AT3G48680	1.63566	GAMMACAL2	gamma carbonic anhydrase-like 2
AT2G22780	1.63566	PMDH1	peroxisomal NAD-malate dehydrogenase 1
AT3G46450	1.63566	AT3G46450	SEC14 cytosolic factor family protein / phosphoglyceride transfer family protein
AT4G27280	1.63566	AT4G27280	Calcium-binding EF-hand family protein
AT3G47640	1.63566	BHLH47	basic helix-loop-helix (bHLH) DNA-binding superfamily protein
AT4G37760	1.59914	SQE3	squalene epoxidase 3
AT2G01490	1.59914	PAHX	phytanoyl-CoA dioxygenase (PhyH) family protein
AT1G80160	1.54256	AT1G80160	Lactoylglutathione lyase / glyoxalase I family protein
AT3G48210	1.54256	AT3G48210	Unknown function
AT5G61230	1.54256	AT5G61230	Ankyrin repeat family protein
AT2G45680	1.54256	TCP9	TCP family transcription factor
AT2G29190	1.54256	APUM2	pumilio 2
AT1G05150	1.54256	AT1G05150	Calcium-binding tetratricopeptide family protein
AT1G28395	1.54256	AT1G28395	Unknown function
AT1G56610	1.54256	AT1G56610	Protein with RNI-like/FBD-like domains
AT1G78140	1.54256	AT1G78140	S-adenosyl-L-methionine-dependent methyltransferases superfamily protein
AT2G31040	1.54256	AT2G31040	ATP synthase protein I -related
AT2G32850	1.54256	AT2G32850	Protein kinase superfamily protein
AT2G39100	1.54256	AT2G39100	RING/U-box superfamily protein
AT3G53990	1.54256	AT3G53990	Adenine nucleotide alpha hydrolases-like superfamily protein
AT4G34310	1.54256	AT4G34310	alpha/beta-Hydrolases superfamily protein
AT5G04090	1.54256	AT5G04090	Plant protein 1589 of unknown function
ATMG01170	1.54256	ATP6-2	ATPase, F0 complex, subunit A protein
AT5G23880	1.54256	CPSF100	cleavage and polyadenylation specificity factor 100
AT3G09300	1.54256	ORP3B	OSBP(oxysterol binding protein)-related protein 3B
AT5G09400	1.54256	POT7	K+ uptake permease 7
AT3G27310	1.54256	PUX1	plant UBX domain-containing protein 1
AT1G43160	1.54256	RAP2-6	related to AP2 6
AT2G21600	1.54256	RER1B	endoplasmatic reticulum retrieval protein 1B
AT3G43980	1.54256	RPS29A_1	Ribosomal protein S14p/S29e family protein
AT1G17050	1.54256	SPS2_1	solanesyl diphosphate synthase 2
AT2G02860	1.54256	SUC3	sucrose transporter 2
AT3G46560	1.54256	TIM9	Tim10/DDP family zinc finger protein
AT1G68450	1.54256	VQ8	VQ motif-containing protein
AT2G39570	1.54256	ACR9	ACT domain-containing protein
AT4G17890	1.54256	AGD8	ARF-GAP domain 8
AT5G26880	1.54256	AGL26	AGAMOUS-like 26
AT5G44370	1.54256	ANTR5	phosphate transporter 4;6
AT1G07128	1.54256	AT1G07128	Unknown function
AT1G13930	1.54256	AT1G13930	Unknown function
AT1G68410	1.54256	AT1G68410	Protein phosphatase 2C family protein
AT1G69510	1.54256	AT1G69510	cAMP-regulated phosphoprotein 19-related protein
AT2G04940	1.54256	AT2G04940	scramblase-related
AT2G19572	1.54256	AT2G19572	Unknown function
AT2G44820	1.54256	AT2G44820	Unknown function
AT3G02320	1.54256	AT3G02320	N2,N2-dimethylguanosine tRNA methyltransferase
AT3G49080	1.54256	AT3G49080	Ribosomal protein S5 domain 2-like superfamily protein
AT3G51510	1.54256	AT3G51510	Unknown function
AT3G52760	1.54256	AT3G52760	Integral membrane Yip1 family protein
AT4G03410	1.54256	AT4G03410	Peroxisomal membrane 22 kDa (Mpv17/PMP22) family protein
AT4G36960	1.54256	AT4G36960	RNA-binding (RRM/RBD/RNP motifs) family protein
AT5G08500	1.54256	AT5G08500	Transmembrane CLPTM1 family protein
AT5G10780	1.54256	AT5G10780	Unknown function
AT5G20880	1.54256	AT5G20880	transposable element gene
AT5G52880	1.54256	AT5G52880	F-box family protein
AT5G58730	1.54256	AT5G58730	pfkB-like carbohydrate kinase family protein
AT3G57800	1.54256	BHLH60	basic helix-loop-helix (bHLH) DNA-binding superfamily protein
AT4G02200	1.54256	DI19-5	Drought-responsive family protein
AT3G25040	1.54256	ERD2B	endoplasmic reticulum retention defective 2B
AT5G21040	1.54256	FBX2	F-box protein 2
AT5G07460	1.54256	MRSA2	peptidemethionine sulfoxide reductase 2
AT5G58230	1.54256	MSI1	Transducin/WD40 repeat-like superfamily protein
AT2G19520	1.54256	MSI4	Transducin family protein / WD-40 repeat family protein
AT2G19080	1.54256	MTX1	metaxin-related
AT2G47490	1.54256	NDT1	NAD+ transporter 1
AT3G13490	1.54256	OVA5	Lysyl-tRNA synthetase, class II
AT3G22480	1.54256	PDF2_1	prefoldin 2
AT1G15110	1.54256	PSS1	phosphatidyl serine synthase family protein
AT2G19740	1.54256	RPL31A	Ribosomal protein L31e family protein
AT2G15290	1.54256	TIC21	translocon at inner membrane of chloroplasts 21
AT4G08320	1.54256	TPR8	Tetratricopeptide repeat (TPR)-like superfamily protein
AT4G32770	1.54256	VTE1	tocopherol cyclase, chloroplast / vitamin E deficient 1 (VTE1) / sucrose export defective 1 (SXD1)
AT4G14365	1.54256	XBAT34	XB3 ortholog 4 in Arabidopsis thaliana
AT1G01230	1.54256	AT1G01230	ORMDL family protein
AT1G72800	1.54256	AT1G72800	RNA-binding (RRM/RBD/RNP motifs) family protein
AT3G21610	1.54256	AT3G21610	Acid phosphatase/vanadium-dependent haloperoxidase-related protein
AT3G54190	1.54256	AT3G54190	Transducin/WD40 repeat-like superfamily protein
AT5G58620	1.54256	AT5G58620	zinc finger (CCCH-type) family protein
AT3G07430	1.54256	emb1990	YGGT family protein
AT2G47590	1.54256	PHR2	photolyase/blue-light receptor 2
AT2G28520	1.54256	VHA-A1	vacuolar proton ATPase A1
AT3G46620	1.48366	AT3G46620	zinc finger (C3HC4-type RING finger) family protein
AT4G27380	1.48366	AT4G27380	Unknown function
AT2G42910	1.48366	PRS4	Phosphoribosyltransferase family protein
AT3G28900	1.48366	RPL34C	Ribosomal protein L34e superfamily protein
AT5G41990	1.48366	WNK8	with no lysine (K) kinase 8
AT3G54400	1.48366	AT3G54400	Eukaryotic aspartyl protease family protein
AT1G21500	1.44302	AT1G21500	Unknown function
AT1G36990	1.44302	AT1G36990	Unknown function
AT3G04010	1.44302	AT3G04010	O-Glycosyl hydrolases family 17 protein
AT3G57880	1.44302	AT3G57880	Calcium-dependent lipid-binding (CaLB domain) plant phosphoribosyltransferase family protein
AT5G11900	1.44302	AT5G11900	Translation initiation factor SUI1 family protein
AT3G06590	1.44302	BHLH148	basic helix-loop-helix (bHLH) DNA-binding superfamily protein
AT1G22920	1.44302	CSN5B	COP9 signalosome 5A
AT3G14110	1.44302	FLU	Tetratricopeptide repeat (TPR)-like superfamily protein
AT1G61790	1.44302	OST3B	Oligosaccharyltransferase complex/magnesium transporter family protein
AT1G15390	1.44302	PDF1A	peptide deformylase 1A
AT1G14570	1.44302	PUX7	UBX domain-containing protein
AT4G24740	1.44302	AFC2	FUS3-complementing gene 2
AT3G25730	1.44302	ARF14_2	ethylene response DNA binding factor 3
AT2G41160	1.44302	AT2G41160	Ubiquitin-associated (UBA) protein
AT2G46150	1.44302	AT2G46150	Late embryogenesis abundant (LEA) hydroxyproline-rich glycoprotein family
AT5G20600	1.44302	AT5G20600	Unknown function
AT5G37790	1.44302	AT5G37790	Protein kinase superfamily protein
AT5G45100	1.44302	BRG1	SBP (S-ribonuclease binding protein) family protein
AT1G55110	1.44302	IDD7	indeterminate(ID)-domain 7
AT5G16440	1.44302	IPP1	isopentenyl diphosphate isomerase 1
AT1G12640	1.44302	LPLAT1	MBOAT (membrane bound O-acyl transferase) family protein
AT1G63930	1.44302	ROH1	from the Czech 'roh' meaning 'corner'
AT3G11250	1.44302	RPP0C	Ribosomal protein L10 family protein
AT2G17980	1.44302	SLY1	Sec1/munc18-like (SM) proteins superfamily
AT3G60030	1.44302	SPL12	squamosa promoter-binding protein-like 12
AT5G20830	1.42226	SUS1_2	sucrose synthase 1
AT3G02230	1.41327	RGP1	reversibly glycosylated polypeptide 1
AT1G04990	1.39055	AT1G04990	Zinc finger C-x8-C-x5-C-x3-H type family protein
AT2G44970	1.39055	AT2G44970	alpha/beta-Hydrolases superfamily protein
AT5G04870	1.39055	CPK1	calcium dependent protein kinase 1
AT5G46210	1.39055	CUL4	cullin4
AT3G02720	1.39055	DJ1D	Class I glutamine amidotransferase-like superfamily protein
AT1G12140	1.39055	FMOGS-OX5	flavin-monooxygenase glucosinolate S-oxygenase 5
AT5G45600	1.39055	TAF14B	YEATS family protein
AT1G17280	1.39055	UBC34	ubiquitin-conjugating enzyme 34
AT3G55560	1.39055	AHL15	AT-hook protein of GA feedback 2
AT3G13340	1.39055	AT3G13340	Transducin/WD40 repeat-like superfamily protein
AT5G48657	1.39055	AT5G48657	defense protein-related
AT5G65660	1.39055	AT5G65660	hydroxyproline-rich glycoprotein family protein
AT4G36210	1.35813	AT4G36210	Protein of unknown function (DUF726)
AT3G12290	1.35813	FOLD2	Amino acid dehydrogenase family protein
AT4G36760	1.35813	ATAPP1	aminopeptidase P1
AT1G34190	1.35813	NAC017	NAC domain containing protein 17
AT5G38710	1.35813	POX2	Methylenetetrahydrofolate reductase family protein
AT5G17860	1.32016	CCX1	calcium exchanger 7
AT1G65040	1.32016	HRD1B	RING/U-box superfamily protein
AT5G13810	1.30809	AT5G13810	Glutaredoxin family protein
AT1G23780	1.29863	SKIP22	F-box family protein
AT5G48760	1.29102	RPL13AD	Ribosomal protein L13 family protein
AT3G61190	1.26502	BAP1	BON association protein 1
AT5G23900	1.25625	RPL13D	Ribosomal protein L13e family protein
AT2G26740	1.24232	ATSEH	soluble epoxide hydrolase
AT1G15060	1.22063	AT1G15060	Uncharacterised conserved protein UCP031088, alpha/beta hydrolase
AT1G23130	1.22063	AT1G23130	Polyketide cyclase/dehydrase and lipid transport superfamily protein
AT2G24860	1.22063	AT2G24860	DnaJ/Hsp40 cysteine-rich domain superfamily protein
AT4G09620	1.22063	AT4G09620	Mitochondrial transcription termination factor family protein
AT5G17060	1.22063	ATARFB1B	ADP-ribosylation factor B1B
AT5G26990	1.22063	DI19-6	Drought-responsive family protein
AT3G10060	1.22063	FKBP16-4	FKBP-like peptidyl-prolyl cis-trans isomerase family protein
AT2G02930	1.22063	GSTF3	glutathione S-transferase F3
AT2G16280	1.22063	KCS9	3-ketoacyl-CoA synthase 9
AT3G29160	1.22063	KIN11	SNF1 kinase homolog 11
AT1G16430	1.22063	MED22A	Surfeit locus protein 5 subunit 22 of Mediator complex
AT5G63310	1.22063	NDPK2	nucleoside diphosphate kinase 2
AT5G08190	1.22063	NF-YB12	nuclear factor Y, subunit B12
AT4G39990	1.22063	RABA4B	RAB GTPase homolog A4B
AT5G60670	1.22063	RPL12C_2	Ribosomal protein L11 family protein
AT1G13245	1.22063	RTFL17	ROTUNDIFOLIA like 17
AT1G77920	1.22063	TGA7	bZIP transcription factor family protein
AT3G46010	1.22063	ADF1	actin depolymerizing factor 1
AT3G28930	1.22063	AIG2	AIG2-like (avirulence induced gene) family protein
AT5G08170	1.22063	AIH	porphyromonas-type peptidyl-arginine deiminase family protein
AT4G16144	1.22063	AMSH3	associated molecule with the SH3 domain of STAM 3
AT5G18270	1.22063	ANAC087	Arabidopsis NAC domain containing protein 87
AT1G02150	1.22063	AT1G02150	Tetratricopeptide repeat (TPR)-like superfamily protein
AT1G07840	1.22063	AT1G07840	Sas10/Utp3/C1D family
AT1G15170	1.22063	AT1G15170	MATE efflux family protein
AT1G18060	1.22063	AT1G18060	Unknown function
AT1G22430	1.22063	AT1G22430	GroES-like zinc-binding dehydrogenase family protein
AT1G28540	1.22063	AT1G28540	Unknown function
AT1G43860	1.22063	AT1G43860	sequence-specific DNA binding transcription factors
AT1G50440	1.22063	AT1G50440	RING/FYVE/PHD zinc finger superfamily protein
AT1G53645	1.22063	AT1G53645	hydroxyproline-rich glycoprotein family protein
AT1G57765	1.22063	AT1G57765	Unknown function
AT1G61740	1.22063	AT1G61740	Sulfite exporter TauE/SafE family protein
AT1G62422	1.22063	AT1G62422	Unknown function
AT1G70518	1.22063	AT1G70518	Unknown function
AT1G73240	1.22063	AT1G73240	Unknown function
AT2G07708	1.22063	AT2G07708	Unknown function
AT2G07719	1.22063	AT2G07719	Putative membrane lipoprotein
AT2G20060	1.22063	AT2G20060	Ribosomal protein L4/L1 family
AT2G21120	1.22063	AT2G21120	Protein of unknown function (DUF803)
AT2G38025	1.22063	AT2G38025	Cysteine proteinases superfamily protein
AT2G39000	1.22063	AT2G39000	Acyl-CoA N-acyltransferases (NAT) superfamily protein
AT2G47960	1.22063	AT2G47960	Unknown function
AT3G03320	1.22063	AT3G03320	RNA-binding ASCH domain protein
AT3G06670	1.22063	AT3G06670	binding
AT3G08943	1.22063	AT3G08943	ARM repeat superfamily protein
AT3G09830	1.22063	AT3G09830	Protein kinase superfamily protein
AT3G12700	1.22063	AT3G12700	Eukaryotic aspartyl protease family protein
AT3G15395	1.22063	AT3G15395	Unknown function
AT3G15630	1.22063	AT3G15630	Unknown function
AT3G21352	1.22063	AT3G21352	Unknown function
AT3G24080	1.22063	AT3G24080	KRR1 family protein
AT3G26360	1.22063	AT3G26360	Ribosomal protein S21 family protein
AT3G27906	1.22063	AT3G27906	Unknown function
AT3G40640	1.22063	AT3G40640	transposable element gene
AT3G43740	1.22063	AT3G43740	Leucine-rich repeat (LRR) family protein
AT3G52870	1.22063	AT3G52870	IQ calmodulin-binding motif family protein
AT3G53930	1.22063	AT3G53930	Protein kinase superfamily protein
AT3G57070	1.22063	AT3G57070	Glutaredoxin family protein
AT3G60590	1.22063	AT3G60590	Unknown function
AT3G61770	1.22063	AT3G61770	Acid phosphatase/vanadium-dependent haloperoxidase-related protein
AT4G00895	1.22063	AT4G00895	ATPase, F1 complex, OSCP/delta subunit protein
AT4G02720	1.22063	AT4G02720	Unknown function
AT4G03120	1.22063	AT4G03120	C2H2 and C2HC zinc fingers superfamily protein
AT4G11300	1.22063	AT4G11300	Protein of unknown function (DUF793)
AT4G16100	1.22063	AT4G16100	Protein of unknown function (DUF789)
AT4G17100	1.22063	AT4G17100	Unknown function
AT4G19110	1.22063	AT4G19110	Protein kinase superfamily protein
AT4G27350	1.22063	AT4G27350	Protein of unknown function (DUF1223)
AT4G28240	1.22063	AT4G28240	Wound-responsive family protein
AT4G29260	1.22063	AT4G29260	HAD superfamily, subfamily IIIB acid phosphatase
AT4G37660	1.22063	AT4G37660	Ribosomal protein L12/ ATP-dependent Clp protease adaptor protein ClpS family protein
AT4G38495	1.22063	AT4G38495	Unknown function
AT4G39580	1.22063	AT4G39580	Galactose oxidase/kelch repeat superfamily protein
AT5G03460	1.22063	AT5G03460	Unknown function
AT5G06210	1.22063	AT5G06210	RNA binding (RRM/RBD/RNP motifs) family protein
AT5G07950	1.22063	AT5G07950	Unknown function
AT5G10730	1.22063	AT5G10730	NAD(P)-binding Rossmann-fold superfamily protein
AT5G19250	1.22063	AT5G19250	Glycoprotein membrane precursor GPI-anchored
AT5G22875	1.22063	AT5G22875	Unknown function
AT5G23920	1.22063	AT5G23920	Unknown function
AT5G26710	1.22063	AT5G26710	Glutamyl/glutaminyl-tRNA synthetase, class Ic
AT5G42210	1.22063	AT5G42210	Major facilitator superfamily protein
AT5G46080	1.22063	AT5G46080	Protein kinase superfamily protein
AT5G47190	1.22063	AT5G47190	Ribosomal protein L19 family protein
AT5G48020	1.22063	AT5G48020	2-oxoglutarate (2OG) and Fe(II)-dependent oxygenase superfamily protein
AT5G48335	1.22063	AT5G48335	Unknown function
AT5G52370	1.22063	AT5G52370	Unknown function
AT5G53540	1.22063	AT5G53540	P-loop containing nucleoside triphosphate hydrolases superfamily protein
AT5G56747	1.22063	AT5G56747	transposable element gene
AT5G57345	1.22063	AT5G57345	Unknown function
AT5G58530	1.22063	AT5G58530	Glutaredoxin family protein
AT5G60460	1.22063	AT5G60460	Preprotein translocase Sec, Sec61-beta subunit protein
AT5G62270	1.22063	AT5G62270	Unknown function
AT5G67130	1.22063	AT5G67130	PLC-like phosphodiesterases superfamily protein
AT1G51360	1.22063	ATDABB1	dimeric A/B barrel domainS-protein 1
AT2G17450	1.22063	ATL44	RING-H2 finger A3A
AT1G02850	1.22063	BGLU11	beta glucosidase 11
AT2G39760	1.22063	BPM3	BTB/POZ/MATH-domains containing protein
AT3G44260	1.22063	CAF1-9	Polynucleotidyl transferase, ribonuclease H-like superfamily protein
AT2G46520	1.22063	CAS_1	cellular apoptosis susceptibility protein, putative / importin-alpha re-exporter, putative
AT3G26710	1.22063	CCB1	cofactor assembly of complex C
AT5G26360	1.22063	CCT3	TCP-1/cpn60 chaperonin family protein
AT4G26100	1.22063	CK1_2	casein kinase 1
AT1G68795	1.22063	CLE12	CLAVATA3/ESR-RELATED 12
AT3G29810	1.22063	COBL3	COBRA-like protein 2 precursor
AT2G42540	1.22063	COR15A	cold-regulated 15a
AT3G26170	1.22063	CYP71B19	cytochrome P450, family 71, subfamily B, polypeptide 19
AT2G46650	1.22063	CYTB5-C	cytochrome B5 isoform C
AT1G22900	1.22063	DIR11	Disease resistance-responsive (dirigent-like protein) family protein
AT3G55360	1.22063	ECR	3-oxo-5-alpha-steroid 4-dehydrogenase family protein
AT4G02980	1.22063	ERABP1	endoplasmic reticulum auxin binding protein 1
AT1G71130	1.22063	ERF070	Integrase-type DNA-binding superfamily protein
AT4G15880	1.22063	ESD4	Cysteine proteinases superfamily protein
AT4G25340	1.22063	FKBP53	FK506 BINDING PROTEIN 53
AT1G65960	1.22063	GAD2	glutamate decarboxylase 2
AT5G66510	1.22063	GAMMACA3	gamma carbonic anhydrase 3
AT3G62660	1.22063	GATL7	galacturonosyltransferase-like 7
AT2G47390	1.22063	GEP	Prolyl oligopeptidase family protein
AT2G29490	1.22063	GSTU1	glutathione S-transferase TAU 1
AT5G08280	1.22063	HEMC	hydroxymethylbilane synthase
AT1G14900	1.22063	HMGA	high mobility group A
AT1G67970	1.22063	HSFA8	heat shock transcription factor A8
AT2G20130	1.22063	LCV1	like COV 1
AT1G19150	1.22063	LHCA6	photosystem I light harvesting complex gene 6
AT4G17600	1.22063	LIL3:1	Chlorophyll A-B binding family protein
AT1G75690	1.22063	LQY1	DnaJ/Hsp40 cysteine-rich domain superfamily protein
AT1G21190	1.22063	LSM3A	Small nuclear ribonucleoprotein family protein
AT2G03870	1.22063	LSM7	Small nuclear ribonucleoprotein family protein
AT1G50900	1.22063	LTD	Ankyrin repeat family protein
AT1G07950	1.22063	MED22B	Surfeit locus protein 5 subunit 22 of Mediator complex
AT2G34570	1.22063	MEE21	PIN domain-like family protein
AT3G19830	1.22063	NTMC2TYPE5.2	Calcium-dependent lipid-binding (CaLB domain) family protein
AT2G41680	1.22063	NTRC	NADPH-dependent thioredoxin reductase C
AT1G34000	1.22063	OHP2	one-helix protein 2
AT5G66680	1.22063	OST48	dolichyl-diphosphooligosaccharide-protein glycosyltransferase 48kDa subunit family protein
AT2G39290	1.22063	PGPS1	phosphatidylglycerolphosphate synthase 1
AT3G48330	1.22063	PIMT1	protein-l-isoaspartate methyltransferase 1
AT5G05850	1.22063	PIRL1	plant intracellular ras group-related LRR 1
AT2G45790	1.22063	PMM	phosphomannomutase
AT5G43750	1.22063	PNSB5	NAD(P)H dehydrogenase 18
AT2G39470	1.22063	PNSL1	PsbP-like protein 2
ATCG00630	1.22063	PSAJ	PSAJ
AT5G58590	1.22063	RANBP1C	RAN binding protein 1
AT4G11370	1.22063	RHA1A	RING-H2 finger A1A
ATMG00560	1.22063	RPL2	Nucleic acid-binding, OB-fold-like protein
AT1G75990	1.22063	RPN3B	PAM domain (PCI/PINT associated module) protein
AT3G13438	1.22063	SADHU7-1	transposable element gene
AT3G63220	1.22063	SKIP30	Galactose oxidase/kelch repeat superfamily protein
AT4G21534	1.22063	SPHK2	Diacylglycerol kinase family protein
AT4G33030	1.22063	SQD1	sulfoquinovosyldiacylglycerol 1
AT5G66880	1.22063	SRK2I	sucrose nonfermenting 1(SNF1)-related protein kinase 2.3
AT1G48900	1.22063	SRP-54C	Signal recognition particle, SRP54 subunit protein
AT3G08920	1.22063	STR10	Rhodanese/Cell cycle control phosphatase superfamily protein
AT5G08080	1.22063	SYP132	syntaxin of plants 132
AT5G10920	1.22063	T30N20_190	L-Aspartase-like family protein
AT3G20320	1.22063	TGD2	trigalactosyldiacylglycerol2
AT3G09700	1.22063	TIM14-2	Chaperone DnaJ-domain superfamily protein
AT1G55900	1.22063	TIM50	Haloacid dehalogenase-like hydrolase (HAD) superfamily protein
AT1G50490	1.22063	UBC20	ubiquitin-conjugating enzyme 20
AT1G76670	1.22063	UDP-GALT2	Nucleotide-sugar transporter family protein
AT1G05560	1.22063	UGT75B1	UDP-glucosyltransferase 75B1
AT5G49690	1.22063	UGT91C1	UDP-Glycosyltransferase superfamily protein
AT4G02590	1.22063	UNE12	basic helix-loop-helix (bHLH) DNA-binding superfamily protein
AT2G36680	1.22063	VPS37-2	Modifier of rudimentary (Mod(r)) protein
AT5G13080	1.22063	WRKY75	WRKY DNA-binding protein 75
ATMG00480	1.22063	YMF19_2	Plant mitochondrial ATPase, F0 complex, subunit 8 protein
AT5G02270	1.22063	ABCI20	non-intrinsic ABC protein 9
AT1G14510	1.22063	AL7	alfin-like 7
AT1G72330	1.22063	ALAAT2	alanine aminotransferase 2
AT2G46040	1.22063	ARID1	ARID/BRIGHT DNA-binding domain;ELM2 domain protein
AT2G17410	1.22063	ARID3	ARID/BRIGHT DNA-binding domain-containing protein
AT3G60010	1.22063	ASK13	SKP1-like 13
AT1G04295	1.22063	AT1G04295	other RNA
AT1G05205	1.22063	AT1G05205	Unknown function
AT1G07020	1.22063	AT1G07020	Unknown function
AT1G16040	1.22063	AT1G16040	Unknown function
AT1G27530	1.22063	AT1G27530	Unknown function
AT1G32630	1.22063	AT1G32630	Unknown function
AT1G33330	1.22063	AT1G33330	Class I peptide chain release factor
AT1G34418	1.22063	AT1G34418	other RNA
AT1G44835	1.22063	AT1G44835	YbaK/aminoacyl-tRNA synthetase-associated domain
AT1G52550	1.22063	AT1G52550	Unknown function
AT1G53530	1.22063	AT1G53530	Peptidase S24/S26A/S26B/S26C family protein
AT1G54290	1.22063	AT1G54290	Translation initiation factor SUI1 family protein
AT1G62045	1.22063	AT1G62045	Unknown function
AT1G73740	1.22063	AT1G73740	UDP-Glycosyltransferase superfamily protein
AT1G75000	1.22063	AT1G75000	GNS1/SUR4 membrane protein family
AT1G78190	1.22063	AT1G78190	Trm112p-like protein
AT2G21185	1.22063	AT2G21185	Unknown function
AT2G27330	1.22063	AT2G27330	RNA-binding (RRM/RBD/RNP motifs) family protein
AT2G27830	1.22063	AT2G27830	Unknown function
AT2G44920	1.22063	AT2G44920	Tetratricopeptide repeat (TPR)-like superfamily protein
AT3G02700	1.22063	AT3G02700	NC domain-containing protein-related
AT3G07720	1.22063	AT3G07720	Galactose oxidase/kelch repeat superfamily protein
AT3G11810	1.22063	AT3G11810	Unknown function
AT3G15450	1.22063	AT3G15450	Aluminium induced protein with YGL and LRDR motifs
AT3G18295	1.22063	AT3G18295	Protein of unknown function (DUF1639)
AT3G21351	1.22063	AT3G21351	Unknown function
AT3G22260	1.22063	AT3G22260	Cysteine proteinases superfamily protein
AT3G26085	1.22063	AT3G26085	CAAX amino terminal protease family protein
AT3G50520	1.22063	AT3G50520	Phosphoglycerate mutase family protein
AT3G56010	1.22063	AT3G56010	Unknown function
AT3G57990	1.22063	AT3G57990	Unknown function
AT4G02530	1.22063	AT4G02530	chloroplast thylakoid lumen protein
AT4G09750	1.22063	AT4G09750	NAD(P)-binding Rossmann-fold superfamily protein
AT4G13590	1.22063	AT4G13590	Uncharacterized protein family (UPF0016)
AT4G15248	1.22063	AT4G15248	B-box type zinc finger family protein
AT4G19190	1.22063	AT4G19190	zinc knuckle (CCHC-type) family protein
AT4G28030	1.22063	AT4G28030	Acyl-CoA N-acyltransferases (NAT) superfamily protein
AT4G30060	1.22063	AT4G30060	Core-2/I-branching beta-1,6-N-acetylglucosaminyltransferase family protein
AT4G32870	1.22063	AT4G32870	Polyketide cyclase/dehydrase and lipid transport superfamily protein
AT4G33925	1.22063	AT4G33925	Unknown function
AT4G35510	1.22063	AT4G35510	Unknown function
AT4G35985	1.22063	AT4G35985	Senescence/dehydration-associated protein-related
AT4G37608	1.22063	AT4G37608	Unknown function
AT5G03345	1.22063	AT5G03345	Unknown function
AT5G03905	1.22063	AT5G03905	Iron-sulphur cluster biosynthesis family protein
AT5G04910	1.22063	AT5G04910	Unknown function
AT5G12420	1.22063	AT5G12420	O-acyltransferase (WSD1-like) family protein
AT5G13090	1.22063	AT5G13090	Unknown function
AT5G14850	1.22063	AT5G14850	Alg9-like mannosyltransferase family
AT5G16380	1.22063	AT5G16380	Protein of unknown function, DUF538
AT5G20130	1.22063	AT5G20130	Unknown function
AT5G38650	1.22063	AT5G38650	Proteasome maturation factor UMP1
AT5G39600	1.22063	AT5G39600	Unknown function
AT5G40590	1.22063	AT5G40590	Cysteine/Histidine-rich C1 domain family protein
AT5G42110	1.22063	AT5G42110	Unknown function
AT5G47620	1.22063	AT5G47620	RNA-binding (RRM/RBD/RNP motifs) family protein
AT5G55140	1.22063	AT5G55140	ribosomal protein L30 family protein
AT3G19420	1.22063	ATPEN2	PTEN 2
AT2G21240	1.22063	BPC4	basic pentacysteine 4
AT1G15920	1.22063	CAF1-2	Polynucleotidyl transferase, ribonuclease H-like superfamily protein
AT2G41090	1.22063	CML10	Calcium-binding EF-hand family protein
AT2G16600	1.22063	CYP19-1	rotamase CYP 3
AT2G29950	1.22063	EFL1	ELF4-like 1
AT5G58240	1.22063	FHIT	FRAGILE HISTIDINE TRIAD
AT3G11700	1.22063	FLA18	FASCICLIN-like arabinogalactan protein 18 precursor
AT5G08410	1.22063	FTRA2	ferredoxin/thioredoxin reductase subunit A (variable subunit) 2
AT4G00850	1.22063	GIF3	GRF1-interacting factor 3
AT4G37470	1.22063	KAI2	alpha/beta-Hydrolases superfamily protein
AT5G11950	1.22063	LOG8	Putative lysine decarboxylase family protein
AT4G23890	1.22063	ndhS	Unknown function
AT5G55850	1.22063	NOI	RPM1-interacting protein 4 (RIN4) family protein
AT3G10620	1.22063	NUDT26	nudix hydrolase homolog 26
AT3G59760	1.22063	OASC	O-acetylserine (thiol) lyase isoform C
AT4G32180	1.22063	PANK2	pantothenate kinase 2
AT1G68000	1.22063	PIS1	phosphatidylinositol synthase 1
AT3G05290	1.22063	PNC1	peroxisomal adenine nucleotide carrier 1
AT2G42500	1.22063	PP2A4_2	protein phosphatase 2A-3
AT1G06190	1.22063	RHON1	Rho termination factor
AT4G01310	1.22063	RPL5_1	Ribosomal L5P family protein
AT1G77750	1.22063	RPS13_1	Ribosomal protein S13/S18 family
AT1G59359	1.22063	RPS2B_3	Ribosomal protein S5 family protein
AT3G18420	1.22063	SG1	Protein prenylyltransferase superfamily protein
AT5G45360	1.22063	SKIP31	F-box family protein
AT3G54430	1.22063	SRS6	SHI-related sequence 6
AT1G18320	1.22063	TIM22-4	Mitochondrial import inner membrane translocase subunit Tim17/Tim22/Tim23 family protein
AT3G16520	1.22063	UGT88A1	UDP-glucosyl transferase 88A1
AT3G53120	1.22063	VPS37-1	Modifier of rudimentary (Mod(r)) protein
AT3G52420	1.22063	OEP7	outer envelope membrane protein 7
AT1G55480	1.22063	ZKT	protein containing PDZ domain, a K-box domain, and a TPR region
AT4G12480	1.20875	EARLI1	Bifunctional inhibitor/lipid-transfer protein/seed storage 2S albumin superfamily protein
AT5G47700	1.17482	RPP1C	60S acidic ribosomal protein family
AT1G07670	1.16816	ECA4	endomembrane-type CA-ATPase 4
AT4G15490	1.15923	UGT84A3	UDP-Glycosyltransferase superfamily protein
AT5G60340	1.15351	AAK6	P-loop containing nucleoside triphosphate hydrolases superfamily protein
AT2G17190	1.15351	DSK2A	ubiquitin family protein
AT1G64900	1.14663	CYP89A2	cytochrome P450, family 89, subfamily A, polypeptide 2
AT2G47510	1.14663	FUM1	fumarase 1
AT2G27710	1.14262	RPP2B	60S acidic ribosomal protein family
AT4G02520	1.1391	GSTF2	glutathione S-transferase PHI 2
AT4G01690	1.13817	PPOX1_1	Flavin containing amine oxidoreductase family
AT1G15140	1.13817	AT1G15140	FAD/NAD(P)-binding oxidoreductase
AT1G69840	1.12752	HIR2	SPFH/Band 7/PHB domain-containing membrane-associated protein family
AT5G63860	1.11371	UVR8	Regulator of chromosome condensation (RCC1) family protein
AT3G47370	1.10515	RPS20B	Ribosomal protein S10p/S20e family protein
AT1G06220	1.0951	MEE5	Ribosomal protein S5/Elongation factor G/III/V family protein
AT1G25150	1.0951	AT1G25150	F-box family protein
AT1G03350	1.0951	AT1G03350	BSD domain-containing protein
AT1G09500	1.06862	AT1G09500	NAD(P)-binding Rossmann-fold superfamily protein
AT4G39840	1.06862	AT4G39840	Unknown function
AT5G53310	1.06862	AT5G53310	myosin heavy chain-related
AT5G66240	1.06862	AT5G66240	Transducin/WD40 repeat-like superfamily protein
AT3G12400	1.06862	ELC	Ubiquitin-conjugating enzyme/RWD-like protein
AT2G26150	1.06862	HSFA2	heat shock transcription factor A2
AT1G80020	1.06862	AT1G80020	transposable element gene
AT3G06610	1.06862	AT3G06610	DNA-binding enhancer protein-related
AT3G60300	1.06862	AT3G60300	RWD domain-containing protein
AT5G59840	1.06862	AT5G59840	Ras-related small GTP-binding family protein
AT5G37370	1.06862	ATSRL1	PRP38 family protein
AT1G79940	1.06862	ERDJ2A	DnaJ / Sec63 Brl domains-containing protein
AT1G11475	1.06862	NRPB10	RNA polymerases N / 8 kDa subunit
AT4G25890	1.06862	RPP3A	60S acidic ribosomal protein family
AT5G43970	1.06862	TOM9-2	translocase of outer membrane 22-V
AT5G51940	1.06862	NRPB6A	RNA polymerase Rpb6
AT5G13180	1.05713	ANAC083	NAC domain containing protein 83
AT3G56150	1.05462	TIF3C1	eukaryotic translation initiation factor 3C
AT4G28910	1.0507	AFPH2	novel interactor of JAZ
AT5G53330	1.0507	AT5G53330	Ubiquitin-associated/translation elongation factor EF1B protein
AT5G07220	1.0507	BAG3	BCL-2-associated athanogene 3
AT2G27690	1.0507	CYP94C1	cytochrome P450, family 94, subfamily C, polypeptide 1
AT1G69870	1.0507	NPF2.13	nitrate transporter 1.7
AT2G21660	1.0507	RBG7	cold, circadian rhythm, and rna binding 2
AT3G47833	1.0507	SDH7A	Unknown function
AT5G12890	1.0507	UGT92A1	UDP-Glycosyltransferase superfamily protein
AT2G20610	1.0507	SUR1	Tyrosine transaminase family protein
AT3G10985	1.04375	SAG20	senescence associated gene 20
AT1G07040	1.02798	AT1G07040	Unknown function
AT1G15530	1.02798	LECRKS1	Concanavalin A-like lectin protein kinase family protein
AT5G61640	1.02798	MSRA1	peptidemethionine sulfoxide reductase 1
AT4G31670	1.02798	UBP18	ubiquitin-specific protease 18
AT1G47830	1.02798	AP17	SNARE-like superfamily protein
AT2G18740	1.02798	AT2G18740	Small nuclear ribonucleoprotein family protein
AT2G25720	1.02798	AT2G25720	Unknown function
AT2G25970	1.02798	AT2G25970	KH domain-containing protein
AT3G14595	1.02798	AT3G14595	Ribosomal protein L18ae family
AT3G15040	1.02798	AT3G15040	Protein of unknown function, DUF584
AT3G16150	1.02798	AT3G16150	N-terminal nucleophile aminohydrolases (Ntn hydrolases) superfamily protein
AT3G51250	1.02798	AT3G51250	Senescence/dehydration-associated protein-related
AT4G27680	1.02798	AT4G27680	P-loop containing nucleoside triphosphate hydrolases superfamily protein
AT4G39230	1.02798	AT4G39230	NmrA-like negative transcriptional regulator family protein
AT5G14440	1.02798	AT5G14440	Surfeit locus protein 2 (SURF2)
AT5G57280	1.02798	AT5G57280	S-adenosyl-L-methionine-dependent methyltransferases superfamily protein
AT5G65990	1.02798	AT5G65990	Transmembrane amino acid transporter family protein
AT2G43520	1.02798	ATTI2	trypsin inhibitor protein 2
AT2G25490	1.02798	EBF1	EIN3-binding F box protein 1
AT5G13330	1.02798	ERF113	related to AP2 6l
AT1G80380	1.02798	GLYK	P-loop containing nucleoside triphosphate hydrolases superfamily protein
AT3G19260	1.02798	LAG2	LAG1 homologue 2
AT3G58490	1.02798	LPPD	Phosphatidic acid phosphatase (PAP2) family protein
AT5G64410	1.02798	OPT4	oligopeptide transporter 4
AT1G13320	1.02798	PP2AA3	protein phosphatase 2A subunit A3
AT1G03130	1.02798	PSAD2	photosystem I subunit D-2
ATCG00830	1.02798	rpl2-B_1	ribosomal protein L2
AT2G46505	1.02798	SDH4	succinate dehydrogenase subunit 4
AT5G56270	1.02798	WRKY2	WRKY DNA-binding protein 2
AT1G71780	1.02798	AT1G71780	Unknown function
AT1G11260	1.02798	STP1	sugar transporter 1
AT1G76030	1.02798	VHA-B1	ATPase, V1 complex, subunit B protein
AT5G17810	1.02798	WOX12	WUSCHEL related homeobox 12
AT5G20620	1.01418	UBQ4	ubiquitin 4
AT3G24050	1.00912	GATA1	GATA transcription factor 1
AT3G49570	1.00912	LSU3	response to low sulfur 3
AT4G19210	1.0049	ABCE2	RNAse l inhibitor protein 2
AT3G13910	1.0049	AT3G13910	Protein of unknown function (DUF3511)

## Sheet: Tab2
Tab2. DEG down-regulated by EIN3 (>2 fold, p <0.05)
AGI Number	Fold change (log2)	Symbol	Gene Function
AT3G25900	-4.30293	HMT-1	Homocysteine S-methyltransferase family protein
AT4G17720	-3.58673	AT4G17720	RNA-binding (RRM/RBD/RNP motifs) family protein
AT3G61260	-3.47981	AT3G61260	Remorin family protein
AT2G05620	-3.47981	PGR5	proton gradient regulation 5
AT4G20110	-3.47981	VSR7	VACUOLAR SORTING RECEPTOR 7
AT2G01060	-3.36434	AT2G01060	myb-like HTH transcriptional regulator family protein
AT5G11710	-3.2388	EPSIN1	ENTH/VHS family protein
AT1G07660	-3.2388	AT1G07660	Histone superfamily protein
AT1G68670	-3.2388	AT1G68670	myb-like transcription factor family protein
AT1G64280	-3.2388	NPR1	regulatory protein (NPR1)
AT2G44360	-3.1013	AT2G44360	Unknown function
AT2G44730	-3.1013	AT2G44730	Alcohol dehydrogenase transcription factor Myb/SANT-like family protein
AT4G24020	-3.1013	NLP7	NIN like protein 7
AT1G02130	-3.1013	RABD2A	RAS 5
AT5G39850	-3.1013	RPS9C	Ribosomal protein S4
AT3G63010	-3.1013	GID1B	alpha/beta-Hydrolases superfamily protein
AT1G01480	-2.9493	ACS2	1-amino-cyclopropane-1-carboxylate synthase 2
AT5G57120	-2.9493	AT5G57120	Unknown function
AT4G24400	-2.9493	CIPK8	CBL-interacting protein kinase 8
AT1G03150	-2.9493	AT1G03150	Acyl-CoA N-acyltransferases (NAT) superfamily protein
AT3G06400	-2.9493	CHR11	chromatin-remodeling protein 11
AT5G20480	-2.9493	EFR	EF-TU receptor
AT1G28060	-2.77937	AT1G28060	Pre-mRNA-splicing factor 3
AT1G15280	-2.77937	AT1G15280	CASC3/Barentsz eIF4AIII binding
AT4G16530	-2.77937	AT4G16530	Family of unknown function (DUF577)
AT5G56190	-2.77937	AT5G56190	Transducin/WD40 repeat-like superfamily protein
AT3G15060	-2.77937	RABA1G	RAB GTPase homolog A1G
AT1G65660	-2.77937	SMP1	Pre-mRNA splicing Prp18-interacting factor
AT1G33980	-2.77937	UPF3	Smg-4/UPF3 family protein
AT3G57630	-2.77937	AT3G57630	exostosin family protein
AT3G58020	-2.77937	AT3G58020	Chaperone DnaJ-domain superfamily protein
AT1G68290	-2.77937	ENDO2	endonuclease 2
AT4G39150	-2.68626	AT4G39150	DNAJ heat shock N-terminal domain-containing protein
AT1G70480	-2.58673	AT1G70480	Domain of unknown function (DUF220)
AT1G51890	-2.58673	AT1G51890	Leucine-rich repeat protein kinase family protein
AT3G57000	-2.58673	AT3G57000	nucleolar essential protein-related
AT4G10810	-2.58673	AT4G10810	Unknown function
AT5G07360	-2.58673	AT5G07360	Amidase family protein
AT5G24230	-2.58673	AT5G24230	Lipase class 3-related protein
AT4G21390	-2.58673	B120	S-locus lectin protein kinase family protein
AT4G00450	-2.58673	CRP	RNA polymerase II transcription mediators
AT2G13650	-2.58673	GONST1	golgi nucleotide sugar transporter 1
AT2G43030	-2.58673	RPL3A	Ribosomal protein L3 family protein
AT3G46600	-2.58673	SCL30_1	GRAS family transcription factor
AT5G65210	-2.58673	TGA1	bZIP transcription factor family protein
AT4G17340	-2.58673	TIP2-2	tonoplast intrinsic protein 2;2
AT1G67365	-2.58673	AT1G67365	other RNA
AT2G37480	-2.58673	AT2G37480	Unknown function
AT5G01542	-2.58673	AT5G01542	Unknown function
AT5G45510	-2.58673	AT5G45510	Leucine-rich repeat (LRR) family protein
AT4G27830	-2.58673	BGLU10	beta glucosidase 10
AT3G17510	-2.58673	CIPK1	CBL-interacting protein kinase 1
AT3G01770	-2.58673	GTE11	bromodomain and extraterminal domain protein 10
AT4G27800	-2.58673	PPH1	thylakoid-associated phosphatase 38
AT1G60650	-2.58673	RZ1B	RNA-binding (RRM/RBD/RNP motifs) family protein with retrovirus zinc finger-like domain
AT4G17730	-2.58673	SYP23	syntaxin of plants 23
AT2G18350	-2.58673	ZHD6	homeobox protein 24
AT2G17900	-2.58673	ASHR1	SET domain group 37
AT2G24820	-2.58673	TIC55	translocon at the inner envelope membrane of chloroplasts 55-II
AT1G51400	-2.47981	AT1G51400	Photosystem II 5 kD protein
AT5G20720	-2.47981	CPN21	chaperonin 20
AT3G04710	-2.44234	TPR10	ankyrin repeat family protein
AT1G54060	-2.36434	ASIL1	6B-interacting protein 1-like 1
AT1G55460	-2.36434	AT1G55460	DNA/RNA-binding protein Kin17, conserved region
AT3G11420	-2.36434	AT3G11420	Protein of unknown function (DUF604)
AT4G03180	-2.36434	AT4G03180	Unknown function
AT5G43830	-2.36434	AT5G43830	Aluminium induced protein with YGL and LRDR motifs
AT1G77590	-2.36434	LACS9	long chain acyl-CoA synthetase 9
AT5G42870	-2.36434	PAH2	phosphatidic acid phosphohydrolase 2
AT3G04230	-2.36434	RPS16B	Ribosomal protein S5 domain 2-like superfamily protein
AT3G23280	-2.36434	XBAT35	XB3 ortholog 5 in Arabidopsis thaliana
AT1G32360	-2.36434	AT1G32360	Zinc finger (CCCH-type) family protein
AT1G51820	-2.36434	AT1G51820	Leucine-rich repeat protein kinase family protein
AT2G02370	-2.36434	AT2G02370	SNARE associated Golgi protein family
AT2G11240	-2.36434	AT2G11240	transposable element gene
AT3G04560	-2.36434	AT3G04560	Unknown function
AT3G20650	-2.36434	AT3G20650	mRNA capping enzyme family protein
AT5G23535	-2.36434	AT5G23535	KOW domain-containing protein
AT5G23590	-2.36434	AT5G23590	DNAJ heat shock N-terminal domain-containing protein
AT5G46190	-2.36434	AT5G46190	RNA-binding KH domain-containing protein
AT5G51340	-2.36434	AT5G51340	Tetratricopeptide repeat (TPR)-like superfamily protein
AT1G74810	-2.36434	BOR5	HCO3- transporter family
AT3G60250	-2.36434	CKB3	casein kinase II beta chain 3
AT3G18270	-2.36434	CYP77A5P	cytochrome P450, family 77, subfamily A, polypeptide 5 pseudogene
AT1G69530	-2.36434	EXPA1	expansin A1
AT3G23820	-2.36434	GAE6	UDP-D-glucuronate 4-epimerase 6
AT2G03800	-2.36434	GEK1	D-aminoacyl-tRNA deacylases
AT1G43130	-2.36434	LCV2	like COV 2
AT1G49820	-2.36434	MTK	S-methyl-5-thioribose kinase
AT5G67330	-2.36434	NRAMP4	natural resistance associated macrophage protein 4
AT5G41010	-2.36434	NRPB12	DNA directed RNA polymerase, 7 kDa subunit
AT2G07340	-2.36434	PFD1	PREFOLDIN 1
AT5G58140	-2.36434	PHOT2	phototropin 2
AT1G32440	-2.36434	PKP3	plastidial pyruvate kinase 3
AT5G05450	-2.36434	RH18	P-loop containing nucleoside triphosphate hydrolases superfamily protein
AT5G20280	-2.36434	SPS1_2	sucrose phosphate synthase 1F
AT5G14590	-2.36434	T15N1_80	Isocitrate/isopropylmalate dehydrogenase family protein
AT2G29630	-2.36434	THIC	thiaminC
AT3G02730	-2.36434	TRXF1	thioredoxin F-type 1
AT4G30160	-2.36434	VLN4	villin 4
AT1G15010	-2.36434	AT1G15010	Unknown function
AT3G28050	-2.36434	AT3G28050	nodulin MtN21 /EamA-like transporter family protein
AT4G38740	-2.36434	CYP18-3	rotamase CYP 1
AT1G30040	-2.36434	GA2OX2	gibberellin 2-oxidase
AT2G01570	-2.36434	RGA	GRAS family transcription factor family protein
AT5G65495	-2.36434	SKIP34	Unknown function
AT3G08850	-2.28187	RAPTOR1	HEAT repeat ;WD domain, G-beta repeat protein protein
AT3G11910	-2.2388	UBP13	ubiquitin-specific protease 13
AT1G09920	-2.2388	AT1G09920	TRAF-type zinc finger-related
AT5G25757	-2.2388	AT5G25757	RNA polymerase I-associated factor PAF67
AT5G12040	-2.2388	NLP3_2	Nitrilase/cyanide hydratase and apolipoprotein N-acyltransferase family protein
AT4G21410	-2.17169	CRK29	cysteine-rich RLK (RECEPTOR-like protein kinase) 29
AT1G80070	-2.17169	SUS2_1	Pre-mRNA-processing-splicing factor
AT1G04830	-2.1013	AT1G04830	Ypt/Rab-GAP domain of gyp1p superfamily protein
AT2G34040	-2.1013	AT2G34040	Apoptosis inhibitory protein 5 (API5)
AT2G45685	-2.1013	AT2G45685	other RNA
AT5G04160	-2.1013	AT5G04160	Nucleotide-sugar transporter family protein
AT1G02450	-2.1013	NIMIN-1	NIM1-interacting 1
AT4G25970	-2.1013	PSD3	phosphatidylserine decarboxylase 3
AT3G25585	-2.1013	AAPT2	aminoalcoholphosphotransferase
AT4G26780	-2.1013	AR192	Co-chaperone GrpE family protein
AT1G15180	-2.1013	AT1G15180	MATE efflux family protein
AT1G18470	-2.1013	AT1G18470	Transmembrane Fragile-X-F-associated protein
AT1G19360	-2.1013	AT1G19360	Nucleotide-diphospho-sugar transferase family protein
AT1G34750	-2.1013	AT1G34750	Protein phosphatase 2C family protein
AT1G47970	-2.1013	AT1G47970	Unknown function
AT1G54610	-2.1013	AT1G54610	Protein kinase superfamily protein
AT1G65270	-2.1013	AT1G65270	Unknown function
AT1G73940	-2.1013	AT1G73940	Unknown function
AT1G77260	-2.1013	AT1G77260	S-adenosyl-L-methionine-dependent methyltransferases superfamily protein
AT2G01100	-2.1013	AT2G01100	Unknown function
AT2G07360	-2.1013	AT2G07360	SH3 domain-containing protein
AT2G28130	-2.1013	AT2G28130	Unknown function
AT2G39630	-2.1013	AT2G39630	Nucleotide-diphospho-sugar transferases superfamily protein
AT2G43780	-2.1013	AT2G43780	Unknown function
AT3G60110	-2.1013	AT3G60110	DNA-binding bromodomain-containing protein
AT3G63390	-2.1013	AT3G63390	Unknown function
AT4G00355	-2.1013	AT4G00355	Unknown function
AT4G14330	-2.1013	AT4G14330	P-loop containing nucleoside triphosphate hydrolases superfamily protein
AT4G21140	-2.1013	AT4G21140	Unknown function
AT4G25690	-2.1013	AT4G25690	Unknown function
AT4G31390	-2.1013	AT4G31390	Protein kinase superfamily protein
AT5G01960	-2.1013	AT5G01960	RING/U-box superfamily protein
AT5G11840	-2.1013	AT5G11840	Protein of unknown function (DUF1230)
AT5G28919	-2.1013	AT5G28919	Unknown function
AT5G35970	-2.1013	AT5G35970	P-loop containing nucleoside triphosphate hydrolases superfamily protein
AT5G52420	-2.1013	AT5G52420	Unknown function
AT5G65000	-2.1013	AT5G65000	Nucleotide-sugar transporter family protein
AT1G68370	-2.1013	ATJ15	Chaperone DnaJ-domain superfamily protein
AT2G37580	-2.1013	ATL33	RING/U-box superfamily protein
AT2G18670	-2.1013	ATL56	RING/U-box superfamily protein
AT1G50170	-2.1013	ATSIRB	sirohydrochlorin ferrochelatase B
AT3G23980	-2.1013	BLI	BLISTER
AT2G46430	-2.1013	CNGC3	cyclic nucleotide gated channel 3
AT5G56090	-2.1013	COX15	cytochrome c oxidase 15
AT3G26210	-2.1013	CYP71B23	cytochrome P450, family 71, subfamily B, polypeptide 23
AT2G36120	-2.1013	DOT1	Glycine-rich protein family
AT1G06130	-2.1013	GLX2-4	glyoxalase 2-4
AT5G63030	-2.1013	GRXC1	Thioredoxin superfamily protein
AT2G34900	-2.1013	GTE1	Transcription factor GTE6
AT1G58080	-2.1013	HISN1A	ATP phosphoribosyl transferase 1
AT2G17560	-2.1013	HMGB4	high mobility group B4
AT4G00630	-2.1013	KEA2	K+ efflux antiporter 2
AT1G70760	-2.1013	ndhL	inorganic carbon transport protein-related
AT1G07960	-2.1013	PDIL5-1	PDI-like 5-1
AT1G01620	-2.1013	PIP1-3	plasma membrane intrinsic protein 1C
AT3G55050	-2.1013	PP2C6	Protein phosphatase 2C family protein
AT1G08770	-2.1013	PRA1E	prenylated RAB acceptor 1.E
AT5G67340	-2.1013	PUB2	ARM repeat superfamily protein
AT4G23040	-2.1013	PUX13	Ubiquitin-like superfamily protein
AT2G40830	-2.1013	RHC1A	RING-H2 finger C1A
AT3G55170	-2.1013	RPL35C	Ribosomal L29 family protein
AT3G22300	-2.1013	RPS10_2	ribosomal protein S10
AT3G26410	-2.1013	TRM11	methyltransferases;nucleic acid binding
AT5G13820	-2.1013	TRP4	telomeric DNA binding protein 1
AT4G24560	-2.1013	UBP16	ubiquitin-specific protease 16
AT3G13290	-2.1013	VCR	varicose-related
AT1G75850	-2.1013	VPS35B	VPS35 homolog B
AT1G09870	-2.1013	AT1G09870	histidine acid phosphatase family protein
AT1G13360	-2.1013	AT1G13360	Unknown function
AT1G14650	-2.1013	AT1G14650	SWAP (Suppressor-of-White-APricot)/surp domain-containing protein / ubiquitin family protein
AT1G64610	-2.1013	AT1G64610	Transducin/WD40 repeat-like superfamily protein
AT2G24240	-2.1013	AT2G24240	BTB/POZ domain with WD40/YVTN repeat-like protein
AT2G30880	-2.1013	AT2G30880	Pleckstrin homology (PH) domain-containing protein
AT2G42030	-2.1013	AT2G42030	RING/U-box superfamily protein
AT2G43945	-2.1013	AT2G43945	Unknown function
AT2G45620	-2.1013	AT2G45620	Nucleotidyltransferase family protein
AT3G01345	-2.1013	AT3G01345	Expressed protein
AT3G59840	-2.1013	AT3G59840	Unknown function
AT4G00270	-2.1013	AT4G00270	DNA-binding storekeeper protein-related transcriptional regulator
AT4G33760	-2.1013	AT4G33760	tRNA synthetase class II (D, K and N) family protein
AT5G65575	-2.1013	AT5G65575	other RNA
AT5G08160	-2.1013	ATPK3	serine/threonine protein kinase 3
AT1G03360	-2.1013	ATRRP4	ribosomal RNA processing 4
AT3G25410	-2.1013	BASS3	Sodium Bile acid symporter family
AT1G05940	-2.1013	CAT9	cationic amino acid transporter 9
AT1G13090	-2.1013	CYP71B28	cytochrome P450, family 71, subfamily B, polypeptide 28
AT3G26618	-2.1013	ERF1-3	eukaryotic release factor 1-3
AT1G17180	-2.1013	GSTU25	glutathione S-transferase TAU 25
AT1G78610	-2.1013	MSL6	mechanosensitive channel of small conductance-like 6
AT3G57660	-2.1013	NRPA1	nuclear RNA polymerase A1
AT1G10900	-2.1013	PIP5K7	Phosphatidylinositol-4-phosphate 5-kinase family protein
AT4G17870	-2.1013	PYR1	Polyketide cyclase/dehydrase and lipid transport superfamily protein
AT4G34910	-2.1013	RH16	P-loop containing nucleoside triphosphate hydrolases superfamily protein
AT3G25920	-2.1013	RPL15	ribosomal protein L15
AT3G56020	-2.1013	RPL41E_5	Ribosomal protein L41 family
AT3G10380	-2.1013	SEC8	subunit of exocyst complex 8
AT3G01320	-2.1013	SNL1	SIN3-like 1
AT2G40930	-2.1013	UBP5	ubiquitin-specific protease 5
AT4G31800	-2.1013	WRKY18	WRKY DNA-binding protein 18
AT2G17705	-2.00177	AT2G17705	Unknown function
AT5G48400	-1.98101	GLR1.2	Glutamate receptor family protein
AT4G20300	-1.9493	AT4G20300	Protein of unknown function (DUF1639)
AT5G49210	-1.9493	AT5G49210	Unknown function
AT1G52870	-1.9493	AT1G52870	Peroxisomal membrane 22 kDa (Mpv17/PMP22) family protein
AT1G68660	-1.9493	AT1G68660	Ribosomal protein L12/ ATP-dependent Clp protease adaptor protein ClpS family protein
AT2G01021	-1.9493	AT2G01021	Unknown function
AT5G52200	-1.9493	AT5G52200	phosphoprotein phosphatase inhibitors
AT5G20080	-1.9493	CBR2	FAD/NAD(P)-binding oxidoreductase
AT2G26990	-1.9493	CSN2	proteasome family protein
AT1G67700	-1.9493	HHL1	Unknown function
AT1G09795	-1.9493	HISN1B	ATP phosphoribosyl transferase 2
AT1G55080	-1.9493	MED9	Unknown function
AT4G35020	-1.9493	ARAC3	RAC-like 3
AT3G52120	-1.9493	AT3G52120	SWAP (Suppressor-of-White-APricot)/surp domain-containing protein / D111/G-patch domain-containing protein
AT4G24370	-1.9493	AT4G24370	Unknown function
AT4G30150	-1.9493	AT4G30150	Unknown function
AT1G19670	-1.9493	CLH1	chlorophyllase 1
AT4G26300	-1.9493	emb1027	Arginyl-tRNA synthetase, class Ic
AT5G07740	-1.9493	FH20	actin binding
AT3G58970	-1.9493	MRS2-4	magnesium transporter 6
AT3G01150	-1.9493	PTB	polypyrimidine tract-binding protein 1
AT4G10790	-1.9493	PUX10	UBX domain-containing protein
AT1G35580	-1.9493	CINV1	cytosolic invertase 1
AT1G22810	-1.9493	ERF019	Integrase-type DNA-binding superfamily protein
AT1G49950	-1.9493	TRB1	telomere repeat binding factor 1
AT3G21070	-1.92233	NADK1	NAD kinase 1
AT5G44380	-1.91688	AT5G44380	FAD-binding Berberine family protein
AT1G32640	-1.89485	MYC2	Basic helix-loop-helix (bHLH) DNA-binding family protein
AT1G66340	-1.89485	ETR1	Signal transduction histidine kinase, hybrid-type, ethylene sensor
AT1G76600	-1.86684	AT1G76600	Unknown function
AT2G34750	-1.86684	AT2G34750	RNA polymerase I specific transcription initiation factor RRN3 protein
AT1G13110	-1.84976	CYP71B7	cytochrome P450, family 71 subfamily B, polypeptide 7
AT1G27310	-1.84976	NTF2A	nuclear transport factor 2A
AT2G18915	-1.77937	ADO2	LOV KELCH protein 2
AT2G38960	-1.77937	AERO2	endoplasmic reticulum oxidoreductins 2
AT1G15830	-1.77937	AT1G15830	Unknown function
AT1G28510	-1.77937	AT1G28510	Optic atrophy 3 protein (OPA3)
AT1G31870	-1.77937	AT1G31870	Unknown function
AT1G66880	-1.77937	AT1G66880	Protein kinase superfamily protein
AT2G01400	-1.77937	AT2G01400	Unknown function
AT2G16860	-1.77937	AT2G16860	GCIP-interacting family protein
AT2G21180	-1.77937	AT2G21180	Unknown function
AT2G23672	-1.77937	AT2G23672	other RNA
AT2G40113	-1.77937	AT2G40113	Pollen Ole e 1 allergen and extensin family protein
AT2G47820	-1.77937	AT2G47820	Unknown function
AT3G55490	-1.77937	AT3G55490	GINS complex protein
AT3G58830	-1.77937	AT3G58830	haloacid dehalogenase (HAD) superfamily protein
AT4G07390	-1.77937	AT4G07390	Mannose-P-dolichol utilization defect 1 protein
AT4G08520	-1.77937	AT4G08520	SNARE-like superfamily protein
AT4G12790	-1.77937	AT4G12790	P-loop containing nucleoside triphosphate hydrolases superfamily protein
AT4G16070	-1.77937	AT4G16070	Mono-/di-acylglycerol lipase, N-terminal;Lipase, class 3
AT4G17270	-1.77937	AT4G17270	Mo25 family protein
AT4G18905	-1.77937	AT4G18905	Transducin/WD40 repeat-like superfamily protein
AT4G23860	-1.77937	AT4G23860	PHD finger protein-related
AT4G24590	-1.77937	AT4G24590	Unknown function
AT5G19860	-1.77937	AT5G19860	Protein of unknown function, DUF538
AT5G60250	-1.77937	AT5G60250	zinc finger (C3HC4-type RING finger) family protein
AT5G02320	-1.77937	ATMYB3R5	myb domain protein 3r-5
AT5G62620	-1.77937	B3GALT19	Galactosyltransferase family protein
AT1G17120	-1.77937	CAT8	cationic amino acid transporter 8
AT3G63520	-1.77937	CCD1	carotenoid cleavage dioxygenase 1
AT3G62030	-1.77937	CYP20-3	rotamase CYP 4
AT3G26230	-1.77937	CYP71B24	cytochrome P450, family 71, subfamily B, polypeptide 24
AT2G26830	-1.77937	EMB1187	Protein kinase superfamily protein
AT4G20410	-1.77937	GSNAP	gamma-soluble NSF attachment protein
AT1G69920	-1.77937	GSTU12	glutathione S-transferase TAU 12
AT5G56650	-1.77937	ILL1	IAA-leucine resistant (ILR)-like 1
AT1G17690	-1.77937	NOF1	Unknown function
AT4G31820	-1.77937	NPY1	Phototropic-responsive NPH3 family protein
AT1G13900	-1.77937	PAP2_1	Purple acid phosphatases superfamily protein
AT1G06800	-1.77937	PLA-I{gamma}1	alpha/beta-Hydrolases superfamily protein
AT1G13770	-1.77937	RUS3	Protein of unknown function, DUF647
AT4G27880	-1.77937	SINAT4	Protein with RING/U-box and TRAF-like domains
AT5G24030	-1.77937	SLAH3	SLAC1 homologue 3
AT5G24300	-1.77937	SS1	Glycogen/starch synthases, ADP-glucose type
AT1G02680	-1.77937	TAF13	TBP-associated factor 13
AT3G20060	-1.77937	UBC19	ubiquitin-conjugating enzyme19
AT5G13750	-1.77937	ZIFL1	zinc induced facilitator-like 1
AT4G04770	-1.77937	ABCI8	ATP binding cassette protein 1
AT1G36160	-1.77937	ACC1	acetyl-CoA carboxylase 1
AT5G57360	-1.77937	ADO1	Galactose oxidase/kelch repeat superfamily protein
AT3G04060	-1.77937	anac046	NAC domain containing protein 46
AT3G62910	-1.77937	APG3	Peptide chain release factor 1
AT4G35950	-1.77937	ARAC6	RAC-like 6
AT1G05120	-1.77937	AT1G05120	Helicase protein with RING/U-box domain
AT1G06210	-1.77937	AT1G06210	ENTH/VHS/GAT family protein
AT1G07010	-1.77937	AT1G07010	Calcineurin-like metallo-phosphoesterase superfamily protein
AT1G07280	-1.77937	AT1G07280	Tetratricopeptide repeat (TPR)-like superfamily protein
AT1G07700	-1.77937	AT1G07700	Thioredoxin superfamily protein
AT1G09932	-1.77937	AT1G09932	Phosphoglycerate mutase family protein
AT1G15300	-1.77937	AT1G15300	transposable element gene
AT1G22140	-1.77937	AT1G22140	Unknown function
AT1G26750	-1.77937	AT1G26750	Unknown function
AT1G28140	-1.77937	AT1G28140	Unknown function
AT1G33270	-1.77937	AT1G33270	Acyl transferase/acyl hydrolase/lysophospholipase superfamily protein
AT1G53400	-1.77937	AT1G53400	Ubiquitin domain-containing protein
AT1G55040	-1.77937	AT1G55040	zinc finger (Ran-binding) family protein
AT1G60200	-1.77937	AT1G60200	splicing factor PWI domain-containing protein / RNA recognition motif (RRM)-containing protein
AT1G67190	-1.77937	AT1G67190	F-box/RNI-like superfamily protein
AT1G72740	-1.77937	AT1G72740	Homeodomain-like/winged-helix DNA-binding family protein
AT1G78850	-1.77937	AT1G78850	D-mannose binding lectin protein with Apple-like carbohydrate-binding domain
AT1G80000	-1.77937	AT1G80000	CASC3/Barentsz eIF4AIII binding
AT2G03470	-1.77937	AT2G03470	ELM2 domain-containing protein
AT2G18465	-1.77937	AT2G18465	Chaperone DnaJ-domain superfamily protein
AT2G36670	-1.77937	AT2G36670	Eukaryotic aspartyl protease family protein
AT2G40270	-1.77937	AT2G40270	Protein kinase family protein
AT2G44370	-1.77937	AT2G44370	Cysteine/Histidine-rich C1 domain family protein
AT2G46735	-1.77937	AT2G46735	Unknown function
AT2G48160	-1.77937	AT2G48160	Tudor/PWWP/MBT domain-containing protein
AT3G13950	-1.77937	AT3G13950	Unknown function
AT3G18140	-1.77937	AT3G18140	Transducin/WD40 repeat-like superfamily protein
AT3G45090	-1.77937	AT3G45090	P-loop containing nucleoside triphosphate hydrolases superfamily protein
AT3G47630	-1.77937	AT3G47630	Unknown function
AT3G48460	-1.77937	AT3G48460	GDSL-like Lipase/Acylhydrolase superfamily protein
AT3G49540	-1.77937	AT3G49540	Unknown function
AT3G50880	-1.77937	AT3G50880	DNA glycosylase superfamily protein
AT3G51270	-1.77937	AT3G51270	protein serine/threonine kinases;ATP binding;catalytics
AT3G51980	-1.77937	AT3G51980	ARM repeat superfamily protein
AT3G56210	-1.77937	AT3G56210	ARM repeat superfamily protein
AT3G60930	-1.77937	AT3G60930	transposable element gene
AT4G01990	-1.77937	AT4G01990	Tetratricopeptide repeat (TPR)-like superfamily protein
AT4G07410	-1.77937	AT4G07410	Transducin family protein / WD-40 repeat family protein
AT4G12450	-1.77937	AT4G12450	Unknown function
AT4G21920	-1.77937	AT4G21920	Unknown function
AT4G25180	-1.77937	AT4G25180	RNA polymerase III RPC4
AT4G32240	-1.77937	AT4G32240	Unknown function
AT4G34630	-1.77937	AT4G34630	Unknown function
AT4G35940	-1.77937	AT4G35940	Unknown function
AT4G36945	-1.77937	AT4G36945	PLC-like phosphodiesterases superfamily protein
AT4G38150	-1.77937	AT4G38150	Pentatricopeptide repeat (PPR) superfamily protein
AT5G03660	-1.77937	AT5G03660	Family of unknown function (DUF662)
AT5G04460	-1.77937	AT5G04460	RING/U-box superfamily protein
AT5G16550	-1.77937	AT5G16550	Unknown function
AT5G19120	-1.77937	AT5G19120	Eukaryotic aspartyl protease family protein
AT5G19590	-1.77937	AT5G19590	Protein of unknown function, DUF538
AT5G27430	-1.77937	AT5G27430	Signal peptidase subunit
AT5G44820	-1.77937	AT5G44820	Nucleotide-diphospho-sugar transferase family protein
AT5G45475	-1.77937	AT5G45475	Unknown function
AT5G65207	-1.77937	AT5G65207	Unknown function
AT5G66950	-1.77937	AT5G66950	Pyridoxal phosphate (PLP)-dependent transferases superfamily protein
AT3G14090	-1.77937	ATEXO70D3	exocyst subunit exo70 family protein D3
AT5G61500	-1.77937	ATG3	autophagy 3 (APG3)
AT1G20823	-1.77937	ATL80	RING/U-box superfamily protein
AT1G18600	-1.77937	ATRBL12	RHOMBOID-like protein 12
AT5G28900	-1.77937	B''GAMMA	Calcium-binding EF-hand family protein
AT5G63160	-1.77937	BT1_2	BTB and TAZ domain protein 1
AT5G59030	-1.77937	COPT1	copper transporter 1
AT2G20120	-1.77937	COV1	Protein of unknown function (DUF502)
AT5G66210	-1.77937	CPK28	calcium-dependent protein kinase 28
AT4G23280	-1.77937	CRK20	cysteine-rich RLK (RECEPTOR-like protein kinase) 20
AT2G36130	-1.77937	CYP18-2	Cyclophilin-like peptidyl-prolyl cis-trans isomerase family protein
AT4G15110	-1.77937	CYP97B3	cytochrome P450, family 97, subfamily B, polypeptide 3
AT5G47750	-1.77937	D6PKL2	D6 protein kinase like 2
AT3G09090	-1.77937	DEX1	defective in exine formation protein (DEX1)
AT2G28380	-1.77937	DRB2	dsRNA-binding protein 2
AT1G13950	-1.77937	ELF5A-1	eukaryotic elongation factor 5A-1
AT2G43650	-1.77937	EMB2777	Sas10/U3 ribonucleoprotein (Utp) family protein
AT3G05210	-1.77937	ERCC1	nucleotide repair protein, putative
AT3G47060	-1.77937	FTSH7	FTSH protease 7
AT1G65440	-1.77937	GTB1	global transcription factor group B1
AT3G24430	-1.77937	HCF101	ATP binding
AT3G46290	-1.77937	HERK1	hercules receptor kinase 1
AT3G16500	-1.77937	IAA26	phytochrome-associated protein 1
AT4G37300	-1.77937	MEE59	maternal effect embryo arrest 59
AT4G27940	-1.77937	MTM1_2	manganese tracking factor for mitochondrial SOD2
AT2G46800	-1.77937	MTP1	zinc transporter of Arabidopsis thaliana
AT4G39390	-1.77937	NST-K1	nucleotide sugar transporter-KT 1
AT5G09420	-1.77937	OM64	translocon at the outer membrane of chloroplasts 64-V
AT5G25760	-1.77937	PEX4_2	peroxin4
AT4G23400	-1.77937	PIP1-5	plasma membrane intrinsic protein 1;5
AT2G42010	-1.77937	PLDBETA1	phospholipase D beta 1
AT2G21610	-1.77937	PME11	pectinesterase 11
AT4G38430	-1.77937	ROPGEF1	rho guanyl-nucleotide exchange factor 1
AT4G29430	-1.77937	RPS15AE	ribosomal protein S15A E
AT5G52660	-1.77937	RVE6	Homeodomain-like superfamily protein
AT2G47130	-1.77937	SDR3A	NAD(P)-binding Rossmann-fold superfamily protein
AT1G55690	-1.77937	SFH13	Sec14p-like phosphatidylinositol transfer family protein
AT4G02740	-1.77937	SKIP17	F-box/RNI-like superfamily protein
AT5G13710	-1.77937	SMT1	sterol methyltransferase 1
AT1G58440	-1.77937	SQE1	FAD/NAD(P)-binding oxidoreductase family protein
AT5G59560	-1.77937	SRR1	sensitivity to red light reduced protein (SRR1)
AT3G24030	-1.77937	THIM	hydroxyethylthiazole kinase family protein
AT5G26830	-1.77937	THRRS	Threonyl-tRNA synthetase
AT5G18580	-1.77937	TON2	tonneau 2 (TON2)
AT1G76900	-1.77937	TULP1	tubby like protein 1
AT5G50430	-1.77937	UBC33	ubiquitin-conjugating enzyme 33
AT4G16845	-1.77937	VRN2	VEFS-Box of polycomb protein
AT2G14720	-1.77937	VSR4	vacuolar sorting receptor 4
AT4G31750	-1.77937	WIN2	HOPW1-1-interacting 2
AT2G45450	-1.77937	ZPR1	protein binding
AT5G06290	-1.77937	2-Cys Prx B	2-cysteine peroxiredoxin B
AT1G03495	-1.77937	3AT2	HXXXD-type acyl-transferase family protein
AT5G58270	-1.77937	ABCB25	ABC transporter of the mitochondrion 3
AT4G29900	-1.77937	ACA10	autoinhibited Ca(2+)-ATPase 10
AT4G33300	-1.77937	ADR1-L1	ADR1-like 1
AT1G05430	-1.77937	AT1G05430	Unknown function
AT1G06630	-1.77937	AT1G06630	F-box/RNI-like superfamily protein
AT1G09710	-1.77937	AT1G09710	Homeodomain-like superfamily protein
AT1G20110	-1.77937	AT1G20110	RING/FYVE/PHD zinc finger superfamily protein
AT1G71140	-1.77937	AT1G71140	MATE efflux family protein
AT1G72550	-1.77937	AT1G72550	tRNA synthetase beta subunit family protein
AT1G79090	-1.77937	AT1G79090	Unknown function
AT2G02960	-1.77937	AT2G02960	RING/FYVE/PHD zinc finger superfamily protein
AT2G17580	-1.77937	AT2G17580	Polynucleotide adenylyltransferase family protein
AT2G21440	-1.77937	AT2G21440	RNA-binding (RRM/RBD/RNP motifs) family protein
AT3G51500	-1.77937	AT3G51500	Unknown function
AT3G53390	-1.77937	AT3G53390	Transducin/WD40 repeat-like superfamily protein
AT4G10140	-1.77937	AT4G10140	Unknown function
AT4G12290	-1.77937	AT4G12290	Copper amine oxidase family protein
AT4G12770	-1.77937	AT4G12770	Chaperone DnaJ-domain superfamily protein
AT4G13530	-1.77937	AT4G13530	Unknown function
AT4G17420	-1.77937	AT4G17420	Tryptophan RNA-binding attenuator protein-like
AT4G25610	-1.77937	AT4G25610	C2H2-like zinc finger protein
AT4G32190	-1.77937	AT4G32190	Myosin heavy chain-related protein
AT5G11330	-1.77937	AT5G11330	FAD/NAD(P)-binding oxidoreductase family protein
AT5G15270	-1.77937	AT5G15270	RNA-binding KH domain-containing protein
AT5G17010	-1.77937	AT5G17010	Major facilitator superfamily protein
AT5G22100	-1.77937	AT5G22100	RNA cyclase family protein
AT5G38890	-1.77937	AT5G38890	Nucleic acid-binding, OB-fold-like protein
AT5G39785	-1.77937	AT5G39785	Protein of unknown function (DUF1666)
AT4G30400	-1.77937	ATL13	RING/U-box superfamily protein
AT2G35010	-1.77937	ATO1	thioredoxin O1
AT3G10960	-1.77937	AZG1	AZA-guanine resistant1
AT1G78600	-1.77937	BBX22	light-regulated zinc finger protein 1
AT2G23760	-1.77937	BLH4	BEL1-like homeodomain 4
AT5G63490	-1.77937	CBSCBSPB1	CBS / octicosapeptide/Phox/Bemp1 (PB1) domains-containing protein
AT3G06110	-1.77937	DSPTP1B	MAPK phosphatase 2
AT3G56990	-1.77937	EDA7	embryo sac development arrest 7
AT5G05470	-1.77937	EIF2 ALPHA	eukaryotic translation initiation factor 2 alpha subunit
AT1G27510	-1.77937	EX2	Protein of unknown function (DUF3506)
AT4G20870	-1.77937	FAH2	fatty acid hydroxylase 2
AT3G54170	-1.77937	FIP37	FKBP12 interacting protein 37
AT5G10140	-1.77937	FLC	K-box region and MADS-box transcription factor family protein
AT2G33470	-1.77937	GLTP1	glycolipid transfer protein 1
AT1G16720	-1.77937	HCF173	high chlorophyll fluorescence phenotype 173
AT2G43680	-1.77937	IQD14	IQ-domain 14
AT4G16155	-1.77937	LPD2_2	dihydrolipoyl dehydrogenases
AT2G45670	-1.77937	LPEAT2	calcineurin B subunit-related
AT3G26640	-1.77937	LWD2	Transducin/WD40 repeat-like superfamily protein
AT1G53570	-1.77937	MAP3KA	mitogen-activated protein kinase kinase kinase 3
AT1G53510	-1.77937	MPK18	mitogen-activated protein kinase 18
AT2G43750	-1.77937	OASB	O-acetylserine (thiol) lyase B
AT5G55930	-1.77937	OPT1	oligopeptide transporter 1
AT5G18900	-1.77937	P4H4	2-oxoglutarate (2OG) and Fe(II)-dependent oxygenase superfamily protein
AT5G66410	-1.77937	PLP3B	phosducin-like protein 3 homolog
AT2G31370	-1.77937	POSF21	Basic-leucine zipper (bZIP) transcription factor family protein
AT4G18195	-1.77937	PUP8	purine permease 8
AT3G10915	-1.77937	RTNLB16	Reticulon family protein
AT1G14610	-1.77937	VALRS	valyl-tRNA synthetase / valine--tRNA ligase (VALRS)
AT3G50970	-1.77937	XERO2	dehydrin family protein
AT2G03640	-1.77937	AT2G03640	Nuclear transport factor 2 (NTF2) family protein with RNA binding (RRM-RBD-RNP motifs) domain
AT5G16450	-1.77937	AT5G16450	Ribonuclease E inhibitor RraA/Dimethylmenaquinone methyltransferase
AT2G40090	-1.77937	ATATH9	ABC2 homolog 9
AT3G57290	-1.71797	EIF3E	eukaryotic translation initiation factor 3E
AT2G17390	-1.70537	AKR2B	ankyrin repeat-containing 2B
AT4G39680	-1.68626	AT4G39680	SAP domain-containing protein
AT5G55920	-1.68626	OLI2	S-adenosyl-L-methionine-dependent methyltransferases superfamily protein
AT2G01970	-1.68626	TMN3	Endomembrane protein 70 protein family
AT3G27300	-1.65384	ACG9	glucose-6-phosphate dehydrogenase 5
AT1G16740	-1.65384	AT1G16740	Ribosomal protein L20
AT1G29350	-1.65384	AT1G29350	Kinase-related protein of unknown function (DUF1296)
AT1G33680	-1.65384	AT1G33680	KH domain-containing protein
AT1G33970	-1.65384	AT1G33970	P-loop containing nucleoside triphosphate hydrolases superfamily protein
AT4G14420	-1.65384	AT4G14420	HR-like lesion-inducing protein-related
AT3G49680	-1.65384	BCAT3	branched-chain aminotransferase 3
AT3G48320	-1.65384	CYP71A21	cytochrome P450, family 71, subfamily A, polypeptide 21
AT5G01720	-1.65384	FBL3	RNI-like superfamily protein
AT5G20090	-1.65384	MPC1	Uncharacterised protein family (UPF0041)
AT3G55800	-1.65384	SBPASE	sedoheptulose-bisphosphatase
AT2G21520	-1.65384	SFH8	Sec14p-like phosphatidylinositol transfer family protein
AT4G25050	-1.65384	ACP4	acyl carrier protein 4
AT1G02080	-1.65384	AT1G02080	transcription regulators
AT1G21630	-1.65384	AT1G21630	Calcium-binding EF hand family protein
AT1G48200	-1.65384	AT1G48200	Unknown function
AT4G08350	-1.65384	GTA02	global transcription factor group A2
AT4G24990	-1.65384	MUB3	Ubiquitin family protein
AT1G76810	-1.62737	AT1G76810	eukaryotic translation initiation factor 2 (eIF-2) family protein
AT3G55980	-1.60945	SZF1	salt-inducible zinc finger 1
AT2G16930	-1.58673	AT2G16930	Ribosomal protein L27 family protein
AT3G23300	-1.58673	AT3G23300	S-adenosyl-L-methionine-dependent methyltransferases superfamily protein
AT3G10480	-1.58673	ANAC050	NAC domain containing protein 50
AT1G16810	-1.58673	AT1G16810	Unknown function
AT1G22750	-1.58673	AT1G22750	Unknown function
AT1G47640	-1.58673	AT1G47640	Unknown function
AT1G51160	-1.58673	AT1G51160	SNARE-like superfamily protein
AT1G62730	-1.58673	AT1G62730	Terpenoid synthases superfamily protein
AT1G74730	-1.58673	AT1G74730	Protein of unknown function (DUF1118)
AT2G44210	-1.58673	AT2G44210	Protein of Unknown Function (DUF239)
AT3G02900	-1.58673	AT3G02900	Unknown function
AT3G29075	-1.58673	AT3G29075	glycine-rich protein
AT3G61200	-1.58673	AT3G61200	Thioesterase superfamily protein
AT4G33920	-1.58673	AT4G33920	Protein phosphatase 2C family protein
AT4G39820	-1.58673	AT4G39820	Tetratricopeptide repeat (TPR)-like superfamily protein
AT5G19370	-1.58673	AT5G19370	rhodanese-like domain-containing protein / PPIC-type PPIASE domain-containing protein
AT5G48430	-1.58673	AT5G48430	Eukaryotic aspartyl protease family protein
AT1G55805	-1.58673	BOLA1	BolA-like family protein
AT4G01010	-1.58673	CNGC13	cyclic nucleotide-gated channel 13
AT4G26900	-1.58673	HISN4	HIS HF
AT5G21160	-1.58673	LARP1A	LA RNA-binding protein
AT1G29400	-1.58673	ML5	MEI2-like protein 5
AT3G55610	-1.58673	P5CSB	delta 1-pyrroline-5-carboxylate synthase 2
AT4G16820	-1.58673	PLA-I{beta]2	alpha/beta-Hydrolases superfamily protein
AT4G32300	-1.58673	SD25	S-domain-2 5
AT3G58040	-1.58673	SINAT2	seven in absentia of Arabidopsis 2
AT1G69880	-1.58673	TRX8	thioredoxin H-type 8
AT2G43420	-1.58673	3BETAHSD/D3	3-beta hydroxysteroid dehydrogenase/isomerase family protein
AT3G06650	-1.58673	ACLB-1	ATP-citrate lyase B-1
AT1G21080	-1.58673	AT1G21080	DNAJ heat shock N-terminal domain-containing protein
AT1G27385	-1.58673	AT1G27385	Unknown function
AT1G28250	-1.58673	AT1G28250	Unknown function
AT1G36050	-1.58673	AT1G36050	Endoplasmic reticulum vesicle transporter protein
AT1G42960	-1.58673	AT1G42960	Unknown function
AT1G69890	-1.58673	AT1G69890	Protein of unknown function (DUF569)
AT1G73490	-1.58673	AT1G73490	RNA-binding (RRM/RBD/RNP motifs) family protein
AT1G76360	-1.58673	AT1G76360	Protein kinase superfamily protein
AT3G26100	-1.58673	AT3G26100	Regulator of chromosome condensation (RCC1) family protein
AT3G27390	-1.58673	AT3G27390	Unknown function
AT3G62460	-1.58673	AT3G62460	Putative endonuclease or glycosyl hydrolase
AT4G25370	-1.58673	AT4G25370	Double Clp-N motif protein
AT4G30260	-1.58673	AT4G30260	Integral membrane Yip1 family protein
AT4G33940	-1.58673	AT4G33940	RING/U-box superfamily protein
AT4G36420	-1.58673	AT4G36420	Ribosomal protein L12 family protein
AT5G15610	-1.58673	AT5G15610	Proteasome component (PCI) domain protein
AT5G60170	-1.58673	AT5G60170	RNA binding (RRM/RBD/RNP motifs) family protein
AT5G05660	-1.58673	ATNFXL2	sequence-specific DNA binding transcription factors;zinc ion binding;sequence-specific DNA binding transcription factors
AT1G08370	-1.58673	DCP1	decapping 1
AT3G27925	-1.58673	DEGP1	DegP protease 1
AT1G65580	-1.58673	FRA3	Endonuclease/exonuclease/phosphatase family protein
AT1G02910	-1.58673	LPA1	tetratricopeptide repeat (TPR)-containing protein
AT2G45740	-1.58673	PEX11D	peroxin 11D
AT4G12610	-1.58673	RAP74	transcription activators;DNA binding;RNA polymerase II transcription factors;catalytics;transcription initiation factors
AT5G60990	-1.58673	RH10	DEA(D/H)-box RNA helicase family protein
AT5G63120	-1.58673	RH30	P-loop containing nucleoside triphosphate hydrolases superfamily protein
AT4G05530	-1.58673	SDRA	indole-3-butyric acid response 1
AT2G26460	-1.58673	SMU2	RED family protein
AT3G56050	-1.58673	AT3G56050	Protein kinase family protein
AT5G62910	-1.58673	AT5G62910	RING/U-box superfamily protein
AT2G18050	-1.58673	HIS1-3	histone H1-3
AT1G75630	-1.58673	VHA-C4	vacuolar H+-pumping ATPase 16 kDa proteolipid subunit 4
AT1G76010	-1.56787	AT1G76010	Alba DNA/RNA-binding protein
AT5G35910	-1.51634	AT5G35910	Polynucleotidyl transferase, ribonuclease H fold protein with HRDC domain
AT5G53850	-1.51634	AT5G53850	haloacid dehalogenase-like hydrolase family protein
AT2G40950	-1.51634	BZIP17	Basic-leucine zipper (bZIP) transcription factor family protein
AT1G30270	-1.51634	CIPK23	CBL-interacting protein kinase 23
AT4G33650	-1.51634	DRP3A	dynamin-related protein 3A
AT1G56300	-1.51634	AT1G56300	Chaperone DnaJ-domain superfamily protein
AT2G46540	-1.51634	AT2G46540	Unknown function
AT3G22290	-1.51634	AT3G22290	Endoplasmic reticulum vesicle transporter protein
AT3G48050	-1.51634	AT3G48050	BAH domain ;TFIIS helical bundle-like domain
AT5G65950	-1.51634	AT5G65950	Unknown function
AT5G39660	-1.51634	CDF2	cycling DOF factor 2
AT1G48490	-1.51634	IRE3	Protein kinase superfamily protein
AT5G19770	-1.51634	TUBA5_1	tubulin alpha-3
AT5G61390	-1.51634	NEN2	Polynucleotidyl transferase, ribonuclease H-like superfamily protein
AT1G14850	-1.51634	NUP155	nucleoporin 155
AT2G26500	-1.48987	AT2G26500	cytochrome b6f complex subunit (petM), putative
AT4G23260	-1.47981	CRK18	cysteine-rich RLK (RECEPTOR-like protein kinase) 18
AT1G74790	-1.47981	HIPL1	catalytics
AT1G15130	-1.47981	AT1G15130	Endosomal targeting BRO1-like domain-containing protein
AT5G24710	-1.47981	AT5G24710	Transducin/WD40 repeat-like superfamily protein
AT3G58700	-1.47981	RPL11B_1	Ribosomal L5P family protein
AT3G04830	-1.47981	AT3G04830	Protein prenylyltransferase superfamily protein
AT4G11260	-1.45744	SGT1B	phosphatase-related
AT5G42270	-1.44234	FTSH5	FtsH extracellular protease family
AT3G18130	-1.44234	RACK1C	receptor for activated C kinase 1C
AT1G20510	-1.44234	4CLL5	OPC-8:0 CoA ligase1
AT1G15860	-1.44234	AT1G15860	Domain of unknown function (DUF298)
AT5G65300	-1.43145	AT5G65300	Unknown function
AT2G33730	-1.42323	RH21	P-loop containing nucleoside triphosphate hydrolases superfamily protein
AT1G64720	-1.36434	CP5	Polyketide cyclase/dehydrase and lipid transport superfamily protein
AT5G25752	-1.36434	ATRBL11	rhomboid-like protein 11
AT4G27650	-1.36434	PEL1	Eukaryotic release factor 1 (eRF1) family protein
AT3G53880	-1.36434	AKR4C11	NAD(P)-linked oxidoreductase superfamily protein
AT5G20380	-1.36434	ANTR6	phosphate transporter 4;5
AT4G24550	-1.36434	AP4M	Clathrin adaptor complexes medium subunit family protein
AT1G59750	-1.36434	ARF1_1	auxin response factor 1
AT1G01910	-1.36434	AT1G01910	P-loop containing nucleoside triphosphate hydrolases superfamily protein
AT1G05350	-1.36434	AT1G05350	NAD(P)-binding Rossmann-fold superfamily protein
AT1G14310	-1.36434	AT1G14310	Haloacid dehalogenase-like hydrolase (HAD) superfamily protein
AT1G17520	-1.36434	AT1G17520	Homeodomain-like/winged-helix DNA-binding family protein
AT1G19240	-1.36434	AT1G19240	Unknown function
AT1G19400	-1.36434	AT1G19400	Erythronate-4-phosphate dehydrogenase family protein
AT1G22510	-1.36434	AT1G22510	RING/U-box protein with domain of unknown function (DUF 1232)
AT1G22610	-1.36434	AT1G22610	C2 calcium/lipid-binding plant phosphoribosyltransferase family protein
AT1G32260	-1.36434	AT1G32260	Unknown function
AT1G68680	-1.36434	AT1G68680	Unknown function
AT1G72340	-1.36434	AT1G72340	NagB/RpiA/CoA transferase-like superfamily protein
AT2G18770	-1.36434	AT2G18770	P-loop containing nucleoside triphosphate hydrolases superfamily protein
AT2G45060	-1.36434	AT2G45060	Uncharacterised conserved protein UCP022280
AT3G04350	-1.36434	AT3G04350	Plant protein of unknown function (DUF946)
AT3G05625	-1.36434	AT3G05625	Tetratricopeptide repeat (TPR)-like superfamily protein
AT3G15460	-1.36434	AT3G15460	Ribosomal RNA processing Brix domain protein
AT3G17450	-1.36434	AT3G17450	hAT dimerisation domain-containing protein
AT3G21781	-1.36434	AT3G21781	other RNA
AT3G48020	-1.36434	AT3G48020	Unknown function
AT3G48880	-1.36434	AT3G48880	RNI-like superfamily protein
AT3G51140	-1.36434	AT3G51140	Protein of unknown function (DUF3353)
AT4G19150	-1.36434	AT4G19150	Ankyrin repeat family protein
AT4G19670	-1.36434	AT4G19670	RING/U-box superfamily protein
AT4G21192	-1.36434	AT4G21192	Cytochrome c oxidase biogenesis protein Cmc1-like
AT4G32680	-1.36434	AT4G32680	Unknown function
AT4G33180	-1.36434	AT4G33180	alpha/beta-Hydrolases superfamily protein
AT5G03390	-1.36434	AT5G03390	Protein of unknown function (DUF295)
AT5G08535	-1.36434	AT5G08535	D111/G-patch domain-containing protein
AT5G14105	-1.36434	AT5G14105	Unknown function
AT5G14390	-1.36434	AT5G14390	alpha/beta-Hydrolases superfamily protein
AT5G18150	-1.36434	AT5G18150	Methyltransferase-related protein
AT5G24810	-1.36434	AT5G24810	ABC1 family protein
AT5G43720	-1.36434	AT5G43720	Protein of unknown function (DUF2361)
AT5G46030	-1.36434	AT5G46030	Unknown function
AT5G51740	-1.36434	AT5G51740	Peptidase family M48 family protein
AT5G57370	-1.36434	AT5G57370	Unknown function
AT5G56340	-1.36434	ATCRT1	RING/U-box superfamily protein
AT2G46680	-1.36434	ATHB-7	homeobox 7
AT2G29540	-1.36434	ATRPC14	RNApolymerase 14 kDa subunit
AT1G09250	-1.36434	BHLH149	basic helix-loop-helix (bHLH) DNA-binding superfamily protein
AT1G73965	-1.36434	CLE13	CLAVATA3/ESR-RELATED 13
AT3G53668	-1.36434	CPuORF51	conserved peptide upstream open reading frame 51
AT5G36220	-1.36434	CYP81D1	cytochrome p450 81d1
AT5G05110	-1.36434	CYS7	Cystatin/monellin family protein
AT4G21100	-1.36434	DDB1B	damaged DNA binding protein 1B
AT2G26060	-1.36434	emb1345	Transducin/WD40 repeat-like superfamily protein
AT4G34410	-1.36434	ERF109	redox responsive transcription factor 1
AT3G56090	-1.36434	FER3	ferritin 3
AT1G59700	-1.36434	GSTU16	glutathione S-transferase TAU 16
AT5G56740	-1.36434	HAG2	histone acetyltransferase of the GNAT family 2
AT4G36720	-1.36434	HVA22K	HVA22-like protein K
AT1G63780	-1.36434	IMP4	Ribosomal RNA processing Brix domain protein
AT1G66725	-1.36434	MIR163	MIR163; miRNA
AT5G64560	-1.36434	MRS2-2	magnesium transporter 9
AT1G22640	-1.36434	MYB3	myb domain protein 3
AT3G05060	-1.36434	NOP5-2	NOP56-like pre RNA processing ribonucleoprotein
AT2G15430	-1.36434	NRPB3	DNA-directed RNA polymerase family protein
AT5G23630	-1.36434	PDR2	phosphate deficiency response 2
AT1G14550	-1.36434	PER5	Peroxidase superfamily protein
AT1G80860	-1.36434	PLMT	phospholipid N-methyltransferase
AT2G02360	-1.36434	PP2B10	phloem protein 2-B10
AT2G18230	-1.36434	PPA2	pyrophosphorylase 2
AT5G65200	-1.36434	PUB38	plant U-box 38
AT4G21450	-1.36434	PVA42	PapD-like superfamily protein
AT1G71190	-1.36434	SAG18	senescence associated gene 18
AT1G51740	-1.36434	SYP81	syntaxin of plants 81
AT2G24850	-1.36434	TAT3	tyrosine aminotransferase 3
AT5G64510	-1.36434	TIN1	Unknown function
AT1G79670	-1.36434	WAKL22	Wall-associated kinase family protein
AT3G19290	-1.36434	ABF4	ABRE binding factor 4
AT3G57390	-1.36434	AGL18	AGAMOUS-like 18
AT2G02970	-1.36434	APY6	GDA1/CD39 nucleoside phosphatase family protein
AT1G04590	-1.36434	AT1G04590	Unknown function
AT1G06620	-1.36434	AT1G06620	2-oxoglutarate (2OG) and Fe(II)-dependent oxygenase superfamily protein
AT1G07135	-1.36434	AT1G07135	glycine-rich protein
AT1G13880	-1.36434	AT1G13880	ELM2 domain-containing protein
AT1G16080	-1.36434	AT1G16080	Unknown function
AT1G27690	-1.36434	AT1G27690	Protein of unknown function (DUF620)
AT1G32410	-1.36434	AT1G32410	Vacuolar protein sorting 55 (VPS55) family protein
AT1G35340	-1.36434	AT1G35340	ATP-dependent protease La (LON) domain protein
AT1G45180	-1.36434	AT1G45180	RING/U-box superfamily protein
AT1G51560	-1.36434	AT1G51560	Pyridoxamine 5'-phosphate oxidase family protein
AT1G51580	-1.36434	AT1G51580	RNA-binding KH domain-containing protein
AT1G53120	-1.36434	AT1G53120	RNA-binding S4 domain-containing protein
AT1G66070	-1.36434	AT1G66070	Translation initiation factor eIF3 subunit
AT1G68160	-1.36434	AT1G68160	Protein of unknown function (DUF3755)
AT1G69520	-1.36434	AT1G69520	S-adenosyl-L-methionine-dependent methyltransferases superfamily protein
AT1G70180	-1.36434	AT1G70180	Sterile alpha motif (SAM) domain-containing protein
AT1G70740	-1.36434	AT1G70740	Protein kinase superfamily protein
AT1G74840	-1.36434	AT1G74840	Homeodomain-like superfamily protein
AT1G75760	-1.36434	AT1G75760	ER lumen protein retaining receptor family protein
AT1G78100	-1.36434	AT1G78100	F-box family protein
AT1G78150	-1.36434	AT1G78150	Unknown function
AT2G01023	-1.36434	AT2G01023	Unknown function
AT2G19340	-1.36434	AT2G19340	Oligosaccharyltransferase complex/magnesium transporter family protein
AT2G21195	-1.36434	AT2G21195	Unknown function
AT2G23820	-1.36434	AT2G23820	Metal-dependent phosphohydrolase
AT2G24100	-1.36434	AT2G24100	Unknown function
AT2G25010	-1.36434	AT2G25010	Aminotransferase-like, plant mobile domain family protein
AT2G31710	-1.36434	AT2G31710	Vacuolar ATPase assembly integral membrane protein VMA21-like domain
AT2G32210	-1.36434	AT2G32210	Unknown function
AT2G33585	-1.36434	AT2G33585	Unknown function
AT2G34460	-1.36434	AT2G34460	NAD(P)-binding Rossmann-fold superfamily protein
AT2G40520	-1.36434	AT2G40520	Nucleotidyltransferase family protein
AT2G42650	-1.36434	AT2G42650	Ribosomal protein L1p/L10e family
AT2G43770	-1.36434	AT2G43770	Transducin/WD40 repeat-like superfamily protein
AT2G47630	-1.36434	AT2G47630	alpha/beta-Hydrolases superfamily protein
AT2G48020	-1.36434	AT2G48020	Major facilitator superfamily protein
AT3G02710	-1.36434	AT3G02710	ARM repeat superfamily protein
AT3G03270	-1.36434	AT3G03270	Adenine nucleotide alpha hydrolases-like superfamily protein
AT3G05760	-1.36434	AT3G05760	C2H2 and C2HC zinc fingers superfamily protein
AT3G07195	-1.36434	AT3G07195	RPM1-interacting protein 4 (RIN4) family protein
AT3G15610	-1.36434	AT3G15610	Transducin/WD40 repeat-like superfamily protein
AT3G17890	-1.36434	AT3G17890	Unknown function
AT3G18430	-1.36434	AT3G18430	Calcium-binding EF-hand family protein
AT3G20240	-1.36434	AT3G20240	Mitochondrial substrate carrier family protein
AT3G49720	-1.36434	AT3G49720	Unknown function
AT3G50690	-1.36434	AT3G50690	Leucine-rich repeat (LRR) family protein
AT3G51000	-1.36434	AT3G51000	alpha/beta-Hydrolases superfamily protein
AT3G51530	-1.36434	AT3G51530	F-box/RNI-like/FBD-like domains-containing protein
AT3G59880	-1.36434	AT3G59880	Unknown function
AT3G59980	-1.36434	AT3G59980	Nucleic acid-binding, OB-fold-like protein
AT3G62560	-1.36434	AT3G62560	Ras-related small GTP-binding family protein
AT4G00955	-1.36434	AT4G00955	Unknown function
AT4G04614	-1.36434	AT4G04614	Unknown function
AT4G11175	-1.36434	AT4G11175	Nucleic acid-binding, OB-fold-like protein
AT4G11350	-1.36434	AT4G11350	Protein of unknown function (DUF604)
AT4G16444	-1.36434	AT4G16444	Unknown function
AT4G16980	-1.36434	AT4G16980	arabinogalactan-protein family
AT4G26400	-1.36434	AT4G26400	RING/U-box superfamily protein
AT4G32272	-1.36434	AT4G32272	Nucleotide/sugar transporter family protein
AT4G34215	-1.36434	AT4G34215	Domain of unknown function (DUF303)
AT4G36970	-1.36434	AT4G36970	Remorin family protein
AT5G08660	-1.36434	AT5G08660	Protein of unknown function (DUF668)
AT5G14120	-1.36434	AT5G14120	Major facilitator superfamily protein
AT5G17610	-1.36434	AT5G17610	Unknown function
AT5G21070	-1.36434	AT5G21070	Unknown function
AT5G21940	-1.36434	AT5G21940	Unknown function
AT5G41612	-1.36434	AT5G41612	other RNA
AT5G41960	-1.36434	AT5G41960	Unknown function
AT5G51010	-1.36434	AT5G51010	Rubredoxin-like superfamily protein
AT5G52380	-1.36434	AT5G52380	VASCULAR-RELATED NAC-DOMAIN 6
AT5G52760	-1.36434	AT5G52760	Copper transport protein family
AT5G53360	-1.36434	AT5G53360	TRAF-like superfamily protein
AT5G58200	-1.36434	AT5G58200	Calcineurin-like metallo-phosphoesterase superfamily protein
AT5G61510	-1.36434	AT5G61510	GroES-like zinc-binding alcohol dehydrogenase family protein
AT5G62865	-1.36434	AT5G62865	Unknown function
AT5G65960	-1.36434	AT5G65960	GTP binding
AT5G18280	-1.36434	ATAPY2	apyrase 2
AT1G76700	-1.36434	ATJ10	DNAJ heat shock N-terminal domain-containing protein
AT3G18930	-1.36434	ATL65	RING/U-box superfamily protein
AT5G53340	-1.36434	B3GALT11	Galactosyltransferase family protein
AT1G02860	-1.36434	BAH1	SPX (SYG1/Pho81/XPR1) domain-containing protein
AT1G75380	-1.36434	BBD1	bifunctional nuclease in basal defense response 1
AT3G21150	-1.36434	BBX32	B-box 32
AT5G43650	-1.36434	BHLH92	basic helix-loop-helix (bHLH) DNA-binding superfamily protein
AT4G14580	-1.36434	CIPK4	CBL-interacting protein kinase 4
AT4G25692	-1.36434	CPuORF13	conserved peptide upstream open reading frame 13
AT5G49448	-1.36434	CPuORF4	conserved peptide upstream open reading frame 4
AT1G03475	-1.36434	CPX1	Coproporphyrinogen III oxidase
AT4G23170	-1.36434	CRK9	receptor-like protein kinase-related family protein
AT4G25570	-1.36434	CYB561A	Cytochrome b561/ferric reductase transmembrane protein family
AT1G28330	-1.36434	DYL1	dormancy-associated protein-like 1
AT2G18410	-1.36434	ELP5	Unknown function
AT1G71520	-1.36434	ERF020	Integrase-type DNA-binding superfamily protein
AT1G12920	-1.36434	ERF1-2	eukaryotic release factor 1-2
AT5G43430	-1.36434	ETFB	electron transfer flavoprotein beta
AT3G19980	-1.36434	FYPP3	flower-specific, phytochrome-associated protein phosphatase 3
AT2G21280	-1.36434	GC1_2	NAD(P)-binding Rossmann-fold superfamily protein
AT2G41880	-1.36434	GK-1	guanylate kinase 1
AT3G06200	-1.36434	GK3	P-loop containing nucleoside triphosphate hydrolases superfamily protein
AT3G59400	-1.36434	GUN4	enzyme binding;tetrapyrrole binding
AT4G37270	-1.36434	HMA1	heavy metal atpase 1
AT5G45710	-1.36434	HSFA4C	winged-helix DNA-binding transcription factor family protein
AT3G20670	-1.36434	HTA13	histone H2A 13
AT3G20810	-1.36434	JMJD5	2-oxoglutarate (2OG) and Fe(II)-dependent oxygenase superfamily protein
AT3G01090	-1.36434	KIN10	SNF1 kinase homolog 10
AT1G13870	-1.36434	KTI12	calmodulin binding;purine nucleotide binding
AT5G66190	-1.36434	LFNR1	ferredoxin-NADP(+)-oxidoreductase 1
AT3G53410	-1.36434	LUL2	RING/U-box superfamily protein
AT5G49880	-1.36434	MAD1	mitotic checkpoint family protein
AT5G41910	-1.36434	MED10A	Mediator complex, subunit Med10
AT1G26665	-1.36434	MED10B	Mediator complex, subunit Med10
AT1G11760	-1.36434	MED32	Unknown function
AT4G21830	-1.36434	MSRB7	methionine sulfoxide reductase B7
AT5G18110	-1.36434	NCBP	novel cap-binding protein
AT1G25380	-1.36434	NDT2	NAD+ transporter 2
AT2G30500	-1.36434	NET4B	Kinase interacting (KIP1-like) family protein
AT4G13350	-1.36434	NIG	NSP (nuclear shuttle protein)-interacting GTPase
AT1G32070	-1.36434	NSI	nuclear shuttle interacting
AT4G33910	-1.36434	P4H9	2-oxoglutarate (2OG) and Fe(II)-dependent oxygenase superfamily protein
AT5G43620	-1.36434	PCFS5	Pre-mRNA cleavage complex II
AT2G29570	-1.36434	PCNA2	proliferating cell nuclear antigen 2
AT5G56630	-1.36434	PFK7	phosphofructokinase 7
AT4G27540	-1.36434	PRA1H	prenylated RAB acceptor 1.H
AT1G80480	-1.36434	PTAC17	plastid transcriptionally active 17
AT1G14140	-1.36434	PUMP3	Mitochondrial substrate carrier family protein
AT4G18205	-1.36434	PUP21	Nucleotide-sugar transporter family protein
AT1G74260	-1.36434	PUR4	purine biosynthesis 4
AT1G06400	-1.36434	RABA1A	Ras-related small GTP-binding family protein
AT1G09630	-1.36434	RABA2A	RAB GTPase 11C
AT1G47490	-1.36434	RBP47C	RNA-binding protein 47C
AT3G27830	-1.36434	RPL12A_2	ribosomal protein L12-A
AT2G40205	-1.36434	RPL41E_2	Ribosomal protein L41 family
ATCG00330	-1.36434	RPS14_2	chloroplast ribosomal protein S14
AT3G63190	-1.36434	RRF	ribosome recycling factor, chloroplast precursor
AT2G29065	-1.36434	SCL34	GRAS family transcription factor
AT1G08480	-1.36434	SDH6	Unknown function
AT2G41530	-1.36434	SFGH	S-formylglutathione hydrolase
AT1G07420	-1.36434	SMO2-2	sterol 4-alpha-methyl-oxidase 2-1
AT1G74090	-1.36434	SOT18	desulfo-glucosinolate sulfotransferase 18
AT3G49100	-1.36434	SRP9	Signal recognition particle, SRP9/SRP14 subunit
AT5G11860	-1.36434	SSP5	SCP1-like small phosphatase 5
AT1G68830	-1.36434	STN7	STT7 homolog STN7
AT5G13550	-1.36434	SULTR4_2	sulfate transporter 4.1
AT5G04990	-1.36434	SUN1	SAD1/UNC-84 domain protein 1
AT1G05500	-1.36434	SYT5	Calcium-dependent lipid-binding (CaLB domain) family protein
AT5G05000	-1.36434	TOC34	translocon at the outer envelope membrane of chloroplasts 34
AT4G30480	-1.36434	TPR1_2	Tetratricopeptide repeat (TPR)-like superfamily protein
AT4G30890	-1.36434	UBP24	ubiquitin-specific protease 24
AT1G64440	-1.36434	UGE4	NAD(P)-binding Rossmann-fold superfamily protein
AT1G61040	-1.36434	VIP5	plus-3 domain-containing protein
AT1G09850	-1.36434	XBCP3	xylem bark cysteine peptidase 3
AT1G03940	-1.36434	3AT1	HXXXD-type acyl-transferase family protein
AT1G34780	-1.36434	APRL4	APR-like 4
AT1G11930	-1.36434	AT1G11930	Predicted pyridoxal phosphate-dependent enzyme, YBL036C type
AT1G17780	-1.36434	AT1G17780	Unknown function
AT1G33780	-1.36434	AT1G33780	Protein of unknown function (DUF179)
AT1G35320	-1.36434	AT1G35320	Unknown function
AT1G51090	-1.36434	AT1G51090	Heavy metal transport/detoxification superfamily protein
AT2G45360	-1.36434	AT2G45360	Protein of unknown function (DUF1442)
AT2G46220	-1.36434	AT2G46220	Uncharacterized conserved protein (DUF2358)
AT3G02860	-1.36434	AT3G02860	zinc ion binding
AT3G11320	-1.36434	AT3G11320	Nucleotide-sugar transporter family protein
AT3G18940	-1.36434	AT3G18940	clast3-related
AT3G51620	-1.36434	AT3G51620	PAP/OAS1 substrate-binding domain superfamily
AT4G02550	-1.36434	AT4G02550	Unknown function
AT4G26410	-1.36434	AT4G26410	Uncharacterised conserved protein UCP022280
AT5G11230	-1.36434	AT5G11230	Nucleotide-sugar transporter family protein
AT5G24760	-1.36434	AT5G24760	GroES-like zinc-binding dehydrogenase family protein
AT5G25050	-1.36434	AT5G25050	Major facilitator superfamily protein
AT5G10810	-1.36434	ATER	enhancer of rudimentary protein, putative
AT1G78700	-1.36434	BEH4	BES1/BZR1 homolog 4
AT5G01270	-1.36434	CPL2	carboxyl-terminal domain (ctd) phosphatase-like 2
AT2G35520	-1.36434	DAD2	Defender against death (DAD family) protein
AT3G50760	-1.36434	GATL2	galacturonosyltransferase-like 2
AT4G16143	-1.36434	IMPA2	importin alpha isoform 2
AT5G07370	-1.36434	IPK2A	inositol polyphosphate kinase 2 alpha
AT1G18570	-1.36434	MYB51	myb domain protein 51
AT5G14660	-1.36434	PDF1B	peptide deformylase 1B
AT4G34540	-1.36434	PLR3	NmrA-like negative transcriptional regulator family protein
AT1G18730	-1.36434	PNSB4	NDH dependent flow 6
AT1G47056	-1.36434	VFB1	VIER F-box proteine 1
AT3G02830	-1.36434	ZFN1	zinc finger protein 1
AT1G80450	-1.30293	VQ11	VQ motif-containing protein
AT5G41800	-1.30293	AT5G41800	Transmembrane amino acid transporter family protein
AT3G04605	-1.28187	AT3G04605	Unknown function
AT4G38260	-1.28187	AT4G38260	Protein of unknown function (DUF833)
AT4G00330	-1.28187	CRCK2	calmodulin-binding receptor-like cytoplasmic kinase 2
AT3G46510	-1.28187	PUB13	plant U-box 13
AT5G62520	-1.28187	SRO5	similar to RCD one 5
AT5G39950	-1.28187	TRX2	thioredoxin 2
AT2G36380	-1.2648	ABCG34	pleiotropic drug resistance 6
AT5G19330	-1.2648	ARIA	ARM repeat protein interacting with ABF2
AT3G25250	-1.2648	OXI1	AGC (cAMP-dependent, cGMP-dependent and protein kinase C) kinase family protein
AT3G54950	-1.2648	PLP7	patatin-like protein 6
AT3G61860	-1.2648	RS31	RNA-binding (RRM/RBD/RNP motifs) family protein
AT3G52300	-1.25742	ATPQ	ATP synthase D chain, mitochondrial
AT3G11630	-1.2533	BAS1	Thioredoxin superfamily protein
AT4G17950	-1.2388	AHL13	AT hook motif DNA-binding family protein
AT5G27280	-1.2388	AT5G27280	Zim17-type zinc finger protein
AT3G22990	-1.2388	LFR	ARM repeat superfamily protein
AT1G49300	-1.2388	RABG3E	RAB GTPase homolog G3E
AT5G63400	-1.2388	ADK1_3	adenylate kinase 1
AT1G51850	-1.2388	AT1G51850	Leucine-rich repeat protein kinase family protein
AT3G01520	-1.2388	AT3G01520	Adenine nucleotide alpha hydrolases-like superfamily protein
AT3G18230	-1.2388	AT3G18230	Octicosapeptide/Phox/Bem1p family protein
AT5G53650	-1.2388	AT5G53650	Unknown function
AT5G64290	-1.2388	DIT2-1	dicarboxylate transport 2.1
AT2G27840	-1.2388	HDT4	histone deacetylase-related / HD-related
AT1G53840	-1.2388	PME1_1	pectin methylesterase 1
AT4G22920	-1.2388	SGR1	non-yellowing 1
AT5G19290	-1.2388	AT5G19290	alpha/beta-Hydrolases superfamily protein
AT2G36900	-1.2388	MEMB11	membrin 11
AT3G48850	-1.2388	MPT2	phosphate transporter 3;2
AT2G47330	-1.2388	RH24	P-loop containing nucleoside triphosphate hydrolases superfamily protein
AT5G40950	-1.2388	RPL27	ribosomal protein large subunit 27
AT5G05370	-1.23003	AT5G05370	Cytochrome b-c1 complex, subunit 8 protein
AT1G74360	-1.22416	AT1G74360	Leucine-rich repeat protein kinase family protein
AT5G63570	-1.21995	GSA1	glutamate-1-semialdehyde-2,1-aminomutase
AT1G33600	-1.19441	AT1G33600	Leucine-rich repeat (LRR) family protein
AT1G73760	-1.19441	AT1G73760	RING/U-box superfamily protein
AT4G31460	-1.19441	AT4G31460	Ribosomal L28 family
AT5G57220	-1.19441	CYP81F2	cytochrome P450, family 81, subfamily F, polypeptide 2
AT5G60620	-1.19441	GPAT9	glycerol-3-phosphate acyltransferase 9
AT3G50500	-1.19441	SRK2D	SNF1-related protein kinase 2.2
AT2G28930	-1.19441	APK1B	protein kinase 1B
AT1G03290	-1.19441	AT1G03290	Unknown function
AT1G17130	-1.19441	AT1G17130	Family of unknown function (DUF572)
AT1G26800	-1.19441	AT1G26800	RING/U-box superfamily protein
AT1G31780	-1.19441	AT1G31780	Unknown function
AT1G65220	-1.19441	AT1G65220	ARM repeat superfamily protein
AT1G70420	-1.19441	AT1G70420	Protein of unknown function (DUF1645)
AT2G40430	-1.19441	AT2G40430	Unknown function
AT4G18070	-1.19441	AT4G18070	Unknown function
AT4G33985	-1.19441	AT4G33985	Protein of unknown function (DUF1685)
AT5G01430	-1.19441	AT5G01430	Got1/Sft2-like vescicle transport protein family
AT5G16120	-1.19441	AT5G16120	alpha/beta-Hydrolases superfamily protein
AT5G37070	-1.19441	AT5G37070	Protein of unknown function, DUF538
AT5G64160	-1.19441	AT5G64160	Unknown function
AT5G37770	-1.19441	CML24	EF hand calcium-binding protein family
AT1G73840	-1.19441	ESP1_1	hydroxyproline-rich glycoprotein family protein
AT3G09770	-1.19441	LOG2_2	RING/U-box superfamily protein
AT5G02850	-1.19441	MED4	hydroxyproline-rich glycoprotein family protein
AT4G31780	-1.19441	MGD1	monogalactosyl diacylglycerol synthase 1
ATMG00690	-1.19441	ORF240A	Unknown function
AT3G55400	-1.19441	OVA1	methionyl-tRNA synthetase / methionine--tRNA ligase / MetRS (cpMetRS)
AT5G60640	-1.19441	PDIL1-4	PDI-like 1-4
AT2G38670	-1.19441	PECT1	phosphorylethanolamine cytidylyltransferase 1
AT5G49570	-1.19441	PNG1	peptide-N-glycanase 1
AT3G11840	-1.19441	PUB24	plant U-box 24
AT3G06540	-1.19441	REP	Rab escort protein
AT3G53500	-1.19441	RS2Z32	RNA-binding (RRM/RBD/RNP motifs) family protein with retrovirus zinc finger-like domain
AT4G38600	-1.19441	UPL3	HEAT repeat ;HECT-domain (ubiquitin-transferase)
AT1G49740	-1.19441	AT1G49740	PLC-like phosphodiesterases superfamily protein
AT2G27290	-1.19441	AT2G27290	Protein of unknown function (DUF1279)
AT3G23325	-1.19441	AT3G23325	Splicing factor 3B subunit 5/RDS3 complex subunit 10
AT4G08960	-1.19441	AT4G08960	phosphotyrosyl phosphatase activator (PTPA) family protein
AT4G36640	-1.19441	AT4G36640	Sec14p-like phosphatidylinositol transfer family protein
AT3G60190	-1.19441	DRP1E	DYNAMIN-like 1E
AT1G17870	-1.19441	EGY3	ethylene-dependent gravitropism-deficient and yellow-green-like 3
AT4G16660	-1.19441	HSP70-17	heat shock protein 70 (Hsp 70) family protein
AT5G16760	-1.19441	ITPK1	Inositol 1,3,4-trisphosphate 5/6-kinase family protein
AT1G23260	-1.19441	UEV1A	MMS ZWEI homologue 1
AT5G33290	-1.19441	XGD1	xylogalacturonan deficient 1
ATCG00920	-1.18729	RRN16S.1	Unknown function
AT4G21660	-1.17792	AT4G21660	proline-rich spliceosome-associated (PSP) family protein
AT1G09130	-1.17169	CLPR3	ATP-dependent caseinolytic (Clp) protease/crotonase family protein
AT1G60780	-1.15788	AP1M2	Clathrin adaptor complexes medium subunit family protein
AT1G50570	-1.15788	AT1G50570	Calcium-dependent lipid-binding (CaLB domain) family protein
AT1G51620	-1.15788	AT1G51620	Protein kinase superfamily protein
AT4G15020	-1.15788	AT4G15020	hAT transposon superfamily
AT5G10695	-1.15788	AT5G10695	Unknown function
AT5G61880	-1.15788	AT5G61880	Protein Transporter, Pam16
AT1G69750	-1.15788	COX19-2	cytochrome c oxidase 19-2
AT4G08500	-1.15788	MEKK1	MAPK/ERK kinase kinase 1
AT4G00570	-1.15788	NAD-ME2	NAD-dependent malic enzyme 2
AT3G03490	-1.15788	PEX19-1	peroxin 19-1
AT1G11400	-1.15788	PYM_1	partner of Y14-MAGO
AT3G01340	-1.15788	SEC13A	Transducin/WD40 repeat-like superfamily protein
AT3G56310	-1.15788	AGAL3	Melibiase family protein
AT5G10830	-1.15788	AT5G10830	S-adenosyl-L-methionine-dependent methyltransferases superfamily protein
AT2G26280	-1.15788	CID7	CTC-interacting domain 7
AT2G29670	-1.14861	AT2G29670	Tetratricopeptide repeat (TPR)-like superfamily protein
AT2G46230	-1.14194	AT2G46230	PIN domain-like family protein
AT1G47380	-1.1013	AT1G47380	Protein phosphatase 2C family protein
AT5G24610	-1.1013	AT5G24610	Unknown function
AT5G02120	-1.1013	HLIP	one helix protein
AT3G15730	-1.1013	PLDALPHA1	phospholipase D alpha 1
AT5G40760	-1.1013	ACG12	glucose-6-phosphate dehydrogenase 6
AT1G14020	-1.1013	AT1G14020	O-fucosyltransferase family protein
AT1G14450	-1.1013	AT1G14450	NADH dehydrogenase (ubiquinone)s
AT1G23390	-1.1013	AT1G23390	Kelch repeat-containing F-box family protein
AT1G24610	-1.1013	AT1G24610	Rubisco methyltransferase family protein
AT1G29320	-1.1013	AT1G29320	Transducin/WD40 repeat-like superfamily protein
AT1G36730	-1.1013	AT1G36730	Translation initiation factor IF2/IF5
AT1G44960	-1.1013	AT1G44960	SNARE associated Golgi protein family
AT1G67865	-1.1013	AT1G67865	Unknown function
AT2G04039	-1.1013	AT2G04039	Unknown function
AT2G07698	-1.1013	AT2G07698	ATPase, F1 complex, alpha subunit protein
AT2G36895	-1.1013	AT2G36895	Unknown function
AT2G39490	-1.1013	AT2G39490	F-box family protein
AT2G43590	-1.1013	AT2G43590	Chitinase family protein
AT2G44060	-1.1013	AT2G44060	Late embryogenesis abundant protein, group 2
AT3G02420	-1.1013	AT3G02420	Unknown function
AT3G07170	-1.1013	AT3G07170	Sterile alpha motif (SAM) domain-containing protein
AT3G21140	-1.1013	AT3G21140	Pyridoxamine 5'-phosphate oxidase family protein
AT3G49320	-1.1013	AT3G49320	Metal-dependent protein hydrolase
AT3G50685	-1.1013	AT3G50685	Unknown function
AT4G01700	-1.1013	AT4G01700	Chitinase family protein
AT4G13110	-1.1013	AT4G13110	BSD domain-containing protein
AT4G15620	-1.1013	AT4G15620	Uncharacterised protein family (UPF0497)
AT4G15770	-1.1013	AT4G15770	RNA binding
AT4G29070	-1.1013	AT4G29070	Phospholipase A2 family protein
AT4G29120	-1.1013	AT4G29120	6-phosphogluconate dehydrogenase family protein
AT4G31530	-1.1013	AT4G31530	NAD(P)-binding Rossmann-fold superfamily protein
AT4G35110	-1.1013	AT4G35110	Arabidopsis phospholipase-like protein (PEARLI 4) family
AT4G38090	-1.1013	AT4G38090	Ribosomal protein S5 domain 2-like superfamily protein
AT4G38932	-1.1013	AT4G38932	Unknown function
AT5G14050	-1.1013	AT5G14050	Transducin/WD40 repeat-like superfamily protein
AT5G51110	-1.1013	AT5G51110	Transcriptional coactivator/pterin dehydratase
AT5G57330	-1.1013	AT5G57330	Galactose mutarotase-like superfamily protein
AT1G13690	-1.1013	ATE1_1	ATPase E1
AT1G07000	-1.1013	ATEXO70B2	exocyst subunit exo70 family protein B2
AT1G73260	-1.1013	ATKTI1	kunitz trypsin inhibitor 1
AT5G43420	-1.1013	ATL16	RING/U-box superfamily protein
AT4G36650	-1.1013	ATPBRP	plant-specific TFIIB-related protein
AT2G30330	-1.1013	BLOS1	GCN5L1 family protein
AT2G30360	-1.1013	CIPK11	SOS3-interacting protein 4
AT5G23580	-1.1013	CPK12	calmodulin-like domain protein kinase 9
AT1G70530	-1.1013	CRK3_1	cysteine-rich RLK (RECEPTOR-like protein kinase) 3
AT3G63060	-1.1013	EDL3	EID1-like 3
AT5G13860	-1.1013	ELCL	ELCH-like
AT1G59910	-1.1013	FH7	Actin-binding FH2 (formin homology 2) family protein
AT4G32915	-1.1013	GATC	Unknown function
AT1G73250	-1.1013	GER1	GDP-4-keto-6-deoxymannose-3,5-epimerase-4-reductase 1
AT5G41210	-1.1013	GSTT1	glutathione S-transferase THETA 1
AT3G55840	-1.1013	HSPRO1	Hs1pro-1 protein
AT2G31305	-1.1013	INH3	inhibitor-3
AT5G61840	-1.1013	IRX10L	Exostosin family protein
AT3G57650	-1.1013	LPAT2	lysophosphatidyl acyltransferase 2
AT1G03330	-1.1013	LSM2	Small nuclear ribonucleoprotein family protein
AT3G58680	-1.1013	MBF1B	multiprotein bridging factor 1B
AT2G18030	-1.1013	MSRA5	Peptide methionine sulfoxide reductase family protein
AT2G02230	-1.1013	PP2B1	phloem protein 2-B1
AT1G43190	-1.1013	PTB3	polypyrimidine tract-binding protein 3
AT3G55010	-1.1013	PUR5	phosphoribosylformylglycinamidine cyclo-ligase, chloroplast / phosphoribosyl-aminoimidazole synthetase / AIR synthase (PUR5)
AT5G12200	-1.1013	PYD2	pyrimidine 2
AT3G18820	-1.1013	RABG3F	RAB GTPase homolog G3F
AT1G22190	-1.1013	RAP2-13	Integrase-type DNA-binding superfamily protein
AT3G08520	-1.1013	RPL41E_3	Ribosomal protein L41 family
AT4G34555	-1.1013	RPS25D	Ribosomal protein S25 family protein
AT3G03600	-1.1013	RPS2_1	ribosomal protein S2
AT3G57480	-1.1013	SAP13	zinc finger (C2H2 type, AN1-like) family protein
AT1G69640	-1.1013	SBH1	sphingoid base hydroxylase 1
AT3G02580	-1.1013	STE1	sterol 1
AT1G07130	-1.1013	STN1	Nucleic acid-binding, OB-fold-like protein
AT1G78000	-1.1013	SULTR1_2	sulfate transporter 1;2
AT3G05710	-1.1013	SYP43	syntaxin of plants 43
AT5G35160	-1.1013	TMN11	Endomembrane protein 70 protein family
AT5G56150	-1.1013	UBC30	ubiquitin-conjugating enzyme 30
AT4G39910	-1.1013	UBP3	ubiquitin-specific protease 3
AT4G17510	-1.1013	UCH3	ubiquitin C-terminal hydrolase 3
AT4G02620	-1.1013	VHA-F	vacuolar ATPase subunit F family protein
AT1G08290	-1.1013	WIP3_1	WIP domain protein 3
AT1G03280	-1.1013	AT1G03280	Transcription factor TFIIE, alpha subunit
AT1G43900	-1.1013	AT1G43900	Protein phosphatase 2C family protein
AT1G67060	-1.1013	AT1G67060	Unknown function
AT1G79720	-1.1013	AT1G79720	Eukaryotic aspartyl protease family protein
AT2G03690	-1.1013	AT2G03690	coenzyme Q biosynthesis Coq4 family protein / ubiquinone biosynthesis Coq4 family protein
AT3G02790	-1.1013	AT3G02790	zinc finger (C2H2 type) family protein
AT4G27390	-1.1013	AT4G27390	Unknown function
AT5G44575	-1.1013	AT5G44575	Unknown function
AT5G44860	-1.1013	AT5G44860	Unknown function
AT5G64920	-1.1013	CIP8	COP1-interacting protein 8
AT4G23270	-1.1013	CRK19	cysteine-rich RLK (RECEPTOR-like protein kinase) 19
AT2G46370	-1.1013	JAR1	Auxin-responsive GH3 family protein
AT1G70170	-1.1013	MMP	matrix metalloproteinase
AT5G23290	-1.1013	PFD5	prefoldin 5
AT3G30775	-1.1013	POX1	Methylenetetrahydrofolate reductase family protein
AT1G16280	-1.1013	RH36	RNA helicase 36
AT1G58684	-1.1013	RPS2B_1	Ribosomal protein S5 family protein
AT3G04770	-1.1013	RPSAB	40s ribosomal protein SA B
AT4G11420	-1.1013	TIF3A1	eukaryotic translation initiation factor 3A
AT1G17380	-1.1013	TIFY11A	jasmonate-zim-domain protein 5
AT2G18280	-1.1013	TULP2	tubby like protein 2
AT5G42390	-1.07483	AT5G42390	Insulinase (Peptidase family M16) family protein
AT5G57350	-1.05948	AHA3	H(+)-ATPase 3
AT1G23710	-1.05948	AT1G23710	Protein of unknown function (DUF1645)
AT4G29960	-1.05948	AT4G29960	Unknown function
AT5G11200	-1.05948	RH15_2	DEAD/DEAH box RNA helicase family protein
AT2G39710	-1.05948	AT2G39710	Eukaryotic aspartyl protease family protein
AT1G74030	-1.05948	ENO1	enolase 1
AT2G35390	-1.05948	PRS1	Phosphoribosyltransferase family protein
AT1G27390	-1.05948	TOM20-2	translocase outer membrane 20-2
AT1G14360	-1.05948	UTR3	UDP-galactose transporter 3
AT1G53210	-1.04241	AT1G53210	sodium/calcium exchanger family protein / calcium-binding EF hand family protein
AT1G50920	-1.04241	AT1G50920	Nucleolar GTP-binding protein
AT3G51370	-1.04241	AT3G51370	Protein phosphatase 2C family protein
AT5G18520	-1.04241	AT5G18520	Lung seven transmembrane receptor family protein
AT5G36925	-1.04241	AT5G36925	Unknown function
AT5G41190	-1.04241	AT5G41190	Unknown function
AT5G42530	-1.04241	AT5G42530	Unknown function
AT5G67350	-1.04241	AT5G67350	Unknown function
AT5G61010	-1.04241	ATEXO70E2	exocyst subunit exo70 family protein E2
AT4G37830	-1.04241	COX6A	cytochrome c oxidase-related
AT2G28190	-1.04241	CSD2	copper/zinc superoxide dismutase 2
AT3G58750	-1.04241	CSY2	citrate synthase 2
AT2G42790	-1.04241	CSY3	citrate synthase 3
AT2G32700	-1.04241	LUH	LEUNIG_homolog
AT2G17120	-1.04241	LYM2	lysm domain GPI-anchored protein 2 precursor
AT3G54470	-1.04241	PYRE-F	uridine 5'-monophosphate synthase / UMP synthase (PYRE-F) (UMPS)
AT3G18600	-1.04241	RH51	P-loop containing nucleoside triphosphate hydrolases superfamily protein
AT5G17020	-1.04241	XPO1	exportin 1A
AT3G10770	-1.04241	AT3G10770	Single-stranded nucleic acid binding R3H protein
AT3G58030	-1.04241	AT3G58030	RING/U-box superfamily protein
AT2G38250	-1.04241	GT-3B	Homeodomain-like superfamily protein
AT4G08180	-1.04241	ORP1C	OSBP(oxysterol binding protein)-related protein 1C
AT5G64040	-1.04241	PSAN	photosystem I reaction center subunit PSI-N, chloroplast, putative / PSI-N, putative (PSAN)
AT5G23240	-1.03313	AT5G23240	DNAJ heat shock N-terminal domain-containing protein
AT3G17090	-1.00177	AT3G17090	Protein phosphatase 2C family protein
AT1G10670	-1.00177	ACLA-1	ATP-citrate lyase A-1
AT3G15850	-1.00177	ADS3	fatty acid desaturase 5
AT5G62000	-1.00177	ARF2	auxin response factor 2
AT1G33855	-1.00177	AT1G33855	transposable element gene
AT1G43690	-1.00177	AT1G43690	ubiquitin interaction motif-containing protein
AT1G67280	-1.00177	AT1G67280	Glyoxalase/Bleomycin resistance protein/Dioxygenase superfamily protein
AT1G77930	-1.00177	AT1G77930	Chaperone DnaJ-domain superfamily protein
AT2G39960	-1.00177	AT2G39960	Microsomal signal peptidase 25 kDa subunit (SPC25)
AT2G44770	-1.00177	AT2G44770	ELMO/CED-12 family protein
AT3G05990	-1.00177	AT3G05990	Leucine-rich repeat (LRR) family protein
AT3G45620	-1.00177	AT3G45620	Transducin/WD40 repeat-like superfamily protein
AT3G57380	-1.00177	AT3G57380	Glycosyltransferase family 61 protein
AT4G16580	-1.00177	AT4G16580	Protein phosphatase 2C family protein
AT5G04600	-1.00177	AT5G04600	RNA-binding (RRM/RBD/RNP motifs) family protein
AT5G11240	-1.00177	AT5G11240	transducin family protein / WD-40 repeat family protein
AT5G15750	-1.00177	AT5G15750	Alpha-L RNA-binding motif/Ribosomal protein S4 family protein
AT5G32450	-1.00177	AT5G32450	RNA binding (RRM/RBD/RNP motifs) family protein
AT5G42940	-1.00177	AT5G42940	RING/U-box superfamily protein
AT5G60160	-1.00177	AT5G60160	Zn-dependent exopeptidases superfamily protein
AT5G19140	-1.00177	ATAILP1	Aluminium induced protein with YGL and LRDR motifs
AT3G19580	-1.00177	AZF2	zinc-finger protein 2
AT4G26940	-1.00177	B3GALT4	Galactosyltransferase family protein
AT1G76060	-1.00177	EMB1793	LYR family of Fe/S cluster biogenesis protein
AT3G01470	-1.00177	HAT5	homeobox 1
AT1G18500	-1.00177	IPMS1	methylthioalkylmalate synthase-like 4
AT1G72520	-1.00177	LOX4	PLAT/LH2 domain-containing lipoxygenase family protein
AT3G48760	-1.00177	PAT05	DHHC-type zinc finger family protein
AT1G12350	-1.00177	PPCS1	4-phospho-panto-thenoylcysteine synthetase
AT2G38360	-1.00177	PRA1B4	prenylated RAB acceptor 1.B4
ATCG00340	-1.00177	PSAB	Photosystem I, PsaA/PsaB protein
AT1G29965	-1.00177	RPL18AA_1	Ribosomal protein L18ae/LX family protein
AT3G17465	-1.00177	RPL3B	ribosomal protein L3 plastid
AT4G05460	-1.00177	SKIP19	RNI-like superfamily protein
AT1G48160	-1.00177	SRP19	signal recognition particle 19 kDa protein, putative / SRP19, putative
AT1G74000	-1.00177	SSL11	strictosidine synthase 3
AT1G12050	-1.00177	AT1G12050	fumarylacetoacetase, putative
AT1G53380	-1.00177	AT1G53380	Plant protein of unknown function (DUF641)
AT1G62981	-1.00177	AT1G62981	Protein of unknown function (DUF1191)
AT2G44310	-1.00177	AT2G44310	Calcium-binding EF-hand family protein
AT3G01130	-1.00177	AT3G01130	Unknown function
AT3G03610	-1.00177	AT3G03610	ELMO/CED-12 family protein
AT5G63130	-1.00177	AT5G63130	Octicosapeptide/Phox/Bem1p family protein
AT3G16720	-1.00177	ATL2	TOXICOS EN LEVADURA 2
AT1G61770	-1.00177	C50	Chaperone DnaJ-domain superfamily protein
AT2G19570	-1.00177	CDA1	cytidine deaminase 1
AT5G58190	-1.00177	ECT10	evolutionarily conserved C-terminal region 10
AT2G20230	-1.00177	TOM2AH2	Tetraspanin family protein

## Sheet: Tab3
Tab3. DEG up-regulated by EIN3 and AKIN10 (>2 fold, p <0.05)
AGI Number	EIN3 Fold change (log2)	AKIN10 Fold change (log2)	Symbol	Gene Function
AT5G49440	3.02798	1.1	AT5G49440	Unknown function
AT5G19430	2.80559	1.1	AT5G19430	RING/U-box superfamily protein
AT3G29575	2.80559	1	AFP3	ABI five binding protein 3
AT1G29760	2.80559	1.9	AT1G29760	Putative adipose-regulatory protein (Seipin)
AT3G61930	2.54256	2.6	AT3G61930	Unknown function
AT1G32700	2.54256	1.2	AT1G32700	PLATZ transcription factor family protein
AT2G42750	2.39055	1.4	AT2G42750	DNAJ heat shock N-terminal domain-containing protein
AT2G38560	2.3361	1	TFIIS	transcript elongation factor IIS
AT3G48360	2.22063	2.2	BT2	BTB and TAZ domain protein 2
AT3G13430	2.22063	1.7	AT3G13430	RING/U-box superfamily protein
AT1G74910	2.22063	1.2	AT1G74910	ADP-glucose pyrophosphorylase family protein
AT1G75180	2.22063	1.2	AT1G75180	Erythronate-4-phosphate dehydrogenase family protein
AT3G20340	2.22063	2.6	AT3G20340	Unknown function
AT1G73650	2.22063	1.4	AT1G73650	Protein of unknown function (DUF1295)
AT4G28290	2.0951	2.2	AT4G28290	Unknown function
AT3G54680	1.80559	1.1	AT3G54680	proteophosphoglycan-related
AT2G42580	1.80559	1.1	TTL3	tetratricopetide-repeat thioredoxin-like 3
AT5G61370	1.80559	1.3	AT5G61370	Pentatricopeptide repeat (PPR) superfamily protein
AT1G70920	1.80559	1	ATHB-X	homeobox-leucine zipper protein 18
AT4G05070	1.80559	2.4	AT4G05070	Wound-responsive family protein
AT1G01170	1.80559	1.4	AT1G01170	Protein of unknown function (DUF1138)
AT3G49160	1.80559	1.7	PKP4	pyruvate kinase family protein
AT5G45680	1.80559	1.8	FKBP13	FK506-binding protein 13
AT2G21970	1.80559	1.3	SEP2_1	stress enhanced protein 2
AT1G15800	1.80559	1	AT1G15800	Unknown function
AT2G21960	1.80559	1.2	AT2G21960	Unknown function
AT5G12340	1.80559	2.4	AT5G12340	Unknown function
AT1G50600	1.80559	1	SCL5	scarecrow-like 5
AT2G42340	1.80559	1.8	AT2G42340	Unknown function
AT1G12680	1.80559	1.4	PEPKR2	phosphoenolpyruvate carboxylase-related kinase 2
AT4G08920	1.80559	2	CRY1	cryptochrome 1
AT2G40935	1.80559	1.3	PCR10	PLAC8 family protein
AT5G14180	1.80559	1	LIP2_2	Myzus persicae-induced lipase 1
AT1G36380	1.80559	1.3	AT1G36380	Unknown function
AT3G60640	1.80559	1.1	ATG8G	Ubiquitin-like superfamily protein
AT3G27020	1.80559	1.5	YSL6	YELLOW STRIPE like 6
AT4G15545	1.80559	1.9	AT4G15545	Unknown function
AT1G25560	1.72313	1.1	TEM1	AP2/B3 transcription factor family protein
AT4G27280	1.63566	1.3	AT4G27280	Calcium-binding EF-hand family protein
AT4G37760	1.59914	1.3	SQE3	squalene epoxidase 3
AT1G80160	1.54256	1.5	AT1G80160	Lactoylglutathione lyase / glyoxalase I family protein
AT1G68450	1.54256	1.3	VQ8	VQ motif-containing protein
AT2G39570	1.54256	2.6	ACR9	ACT domain-containing protein
AT5G58730	1.54256	1.3	AT5G58730	pfkB-like carbohydrate kinase family protein
AT1G68410	1.54256	1.5	AT1G68410	Protein phosphatase 2C family protein
AT2G44970	1.39055	1.1	AT2G44970	alpha/beta-Hydrolases superfamily protein
AT3G61190	1.26502	1	BAP1	BON association protein 1
AT1G23130	1.22063	1.5	AT1G23130	Polyketide cyclase/dehydrase and lipid transport superfamily protein
AT1G15060	1.22063	1	AT1G15060	Uncharacterised conserved protein UCP031088, alpha/beta hydrolase
AT3G15630	1.22063	3.5	AT3G15630	Unknown function
AT4G28240	1.22063	2.8	AT4G28240	Wound-responsive family protein
AT5G05850	1.22063	1.8	PIRL1	plant intracellular ras group-related LRR 1
AT2G39470	1.22063	1	PNSL1	PsbP-like protein 2
AT1G75690	1.22063	1.5	LQY1	DnaJ/Hsp40 cysteine-rich domain superfamily protein
AT5G49690	1.22063	2.3	UGT91C1	UDP-Glycosyltransferase superfamily protein
AT4G11370	1.22063	1.7	RHA1A	RING-H2 finger A1A
AT2G39000	1.22063	1.6	AT2G39000	Acyl-CoA N-acyltransferases (NAT) superfamily protein
AT3G26170	1.22063	2.1	CYP71B19	cytochrome P450, family 71, subfamily B, polypeptide 19
AT1G51360	1.22063	1.1	ATDABB1	dimeric A/B barrel domainS-protein 1
AT1G50440	1.22063	1.3	AT1G50440	RING/FYVE/PHD zinc finger superfamily protein
AT5G13080	1.22063	1.5	WRKY75	WRKY DNA-binding protein 75
AT3G15450	1.22063	3.3	AT3G15450	Aluminium induced protein with YGL and LRDR motifs
AT4G32870	1.22063	4.6	AT4G32870	Polyketide cyclase/dehydrase and lipid transport superfamily protein
AT2G44920	1.22063	1	AT2G44920	Tetratricopeptide repeat (TPR)-like superfamily protein
AT4G28030	1.22063	2	AT4G28030	Acyl-CoA N-acyltransferases (NAT) superfamily protein
AT1G54290	1.22063	1	AT1G54290	Translation initiation factor SUI1 family protein
AT4G30060	1.22063	1	AT4G30060	Core-2/I-branching beta-1,6-N-acetylglucosaminyltransferase family protein
AT4G23890	1.22063	1.3	ndhS	Unknown function
AT1G68000	1.22063	1.1	PIS1	phosphatidylinositol synthase 1
AT3G22260	1.22063	1.3	AT3G22260	Cysteine proteinases superfamily protein
AT3G54430	1.22063	2.3	SRS6	SHI-related sequence 6
AT5G04910	1.22063	1.2	AT5G04910	Unknown function
AT1G07040	1.02798	1.5	AT1G07040	Unknown function
AT5G61640	1.02798	1	MSRA1	peptidemethionine sulfoxide reductase 1
AT1G80380	1.02798	2.3	GLYK	P-loop containing nucleoside triphosphate hydrolases superfamily protein
AT1G03130	1.02798	1.8	PSAD2	photosystem I subunit D-2
AT3G14595	1.02798	1	AT3G14595	Ribosomal protein L18ae family
AT3G51250	1.02798	1	AT3G51250	Senescence/dehydration-associated protein-related
AT3G16150	1.02798	2.8	AT3G16150	N-terminal nucleophile aminohydrolases (Ntn hydrolases) superfamily protein
AT1G11260	1.02798	1.2	STP1	sugar transporter 1

## Sheet: Tab4
Tab4. DEG up-regulated by EIN3 and down-regulated by AKIN10 (>2 fold, p <0.05)
AGI Number	EIN3 Fold change (log2)	AKIN10 Fold change (log2)	Symbol	Gene Function
AT3G21500	3.86448	-2.2	DXPS1	1-deoxy-D-xylulose 5-phosphate synthase 1
AT5G14600	3.22063	-1.3	AT5G14600	S-adenosyl-L-methionine-dependent methyltransferases superfamily protein
AT5G61570	2.80559	-3	AT5G61570	Protein kinase superfamily protein
AT1G27050	2.80559	-2.4	ATHB54	Unknown function
AT2G31230	2.80559	-5	ERF15	ethylene-responsive element binding factor 15
AT1G12830	2.80559	-1.3	AT1G12830	Unknown function
AT4G27652	2.54256	-1.5	AT4G27652	Unknown function
AT5G63980	2.54256	-1.8	SAL1	Inositol monophosphatase family protein
AT1G04190	2.54256	-1.4	TPR3_1	Tetratricopeptide repeat (TPR)-like superfamily protein
AT5G55120	2.54256	-1.8	VTC5	galactose-1-phosphate guanylyltransferase (GDP)s;GDP-D-glucose phosphorylases;quercetin 4'-O-glucosyltransferases
AT2G14460	2.54256	-2.6	AT2G14460	Unknown function
AT4G30930	2.22063	-2.4	RPL21M	Ribosomal protein L21
AT1G09660	2.22063	-1.2	AT1G09660	RNA-binding KH domain-containing protein
AT1G20430	2.22063	-1.4	AT1G20430	Unknown function
AT1G64650	2.22063	-1.3	AT1G64650	Major facilitator superfamily protein
AT1G69295	2.22063	-1.4	PDCB4	plasmodesmata callose-binding protein 4
AT3G49220	2.22063	-1.3	PME34	Plant invertase/pectin methylesterase inhibitor superfamily
AT5G15700	2.22063	-1	RPOT2	DNA/RNA polymerases superfamily protein
AT1G68650	2.22063	-1.5	AT1G68650	Uncharacterized protein family (UPF0016)
AT1G71850	2.22063	-2.6	AT1G71850	Ubiquitin carboxyl-terminal hydrolase family protein
AT2G47790	2.22063	-1.3	AT2G47790	Transducin/WD40 repeat-like superfamily protein
AT5G40660	2.22063	-1.3	AT5G40660	ATP12 protein-related
AT4G12470	2.0951	-1.4	AZI1	azelaic acid induced 1
AT4G01560	2.02798	-2	MEE49	Ribosomal RNA processing Brix domain protein
AT1G14890	2.02798	-1.1	AT1G14890	Plant invertase/pectin methylesterase inhibitor superfamily protein
AT3G22680	2.02798	-1.4	RDM1	RNA-DIRECTED DNA METHYLATION 1
AT1G78680	2.02798	-1	GGH2	gamma-glutamyl hydrolase 2
AT5G10840	1.98616	-1.6	TMN8	Endomembrane protein 70 protein family
AT1G76160	1.88359	-1.7	sks5	SKU5 similar 5
AT5G41600	1.80559	-1.5	RTNLB4	VIRB2-interacting protein 3
AT5G53830	1.80559	-1.1	VQ33	VQ motif-containing protein
AT1G68380	1.80559	-2.2	AT1G68380	Core-2/I-branching beta-1,6-N-acetylglucosaminyltransferase family protein
AT2G18220	1.80559	-2.5	AT2G18220	Noc2p family
AT2G41900	1.80559	-1.5	AT2G41900	CCCH-type zinc finger protein with ARM repeat domain
AT3G01980	1.80559	-1.1	AT3G01980	NAD(P)-binding Rossmann-fold superfamily protein
AT3G59670	1.80559	-1.8	AT3G59670	Unknown function
AT5G01210	1.80559	-1.5	AT5G01210	HXXXD-type acyl-transferase family protein
AT5G46920	1.80559	-2.1	AT5G46920	Intron maturase, type II family protein
AT5G22250	1.80559	-1	CAF1-11	Polynucleotidyl transferase, ribonuclease H-like superfamily protein
AT1G30460	1.80559	-1	CPSF30	cleavage and polyadenylation specificity factor 30
AT5G62990	1.80559	-1.3	emb1692	Ubiquitin carboxyl-terminal hydrolase family protein
AT1G68550	1.80559	-1.7	ERF118	Integrase-type DNA-binding superfamily protein
AT1G31070	1.80559	-1.8	GLCNAC1PUT1	N-acetylglucosamine-1-phosphate uridylyltransferase 1
AT5G46160	1.80559	-1.4	HLP	Ribosomal protein L14p/L23e family protein
AT5G45280	1.80559	-2	PAE11	Pectinacetylesterase family protein
AT5G64890	1.80559	-1.1	PEP2	elicitor peptide 2 precursor
AT4G16630	1.80559	-2.2	RH28	DEA(D/H)-box RNA helicase family protein
AT5G37310	1.80559	-1.1	TMN4	Endomembrane protein 70 protein family
AT1G49840	1.80559	-1.1	AT1G49840	Protein of unknown function (DUF620)
AT1G66530	1.80559	-1.3	AT1G66530	Arginyl-tRNA synthetase, class Ic
AT3G07750	1.80559	-1.5	AT3G07750	3'-5'-exoribonuclease family protein
AT3G17300	1.80559	-1.1	AT3G17300	Unknown function
AT5G26220	1.80559	-1.3	AT5G26220	ChaC-like family protein
AT1G26340	1.80559	-1.3	CB5-A	cytochrome B5 isoform A
AT1G09530	1.80559	-2.2	PIF3	phytochrome interacting factor 3
AT2G40650	1.80559	-1.4	PRP38	PRP38 family protein
AT2G04160	1.70605	-1.9	AIR3	Subtilisin-like serine endopeptidase family protein
AT2G02990	1.64513	-1.3	RNS1	ribonuclease 1
AT1G28390	1.63566	-1.3	AT1G28390	Protein kinase superfamily protein
AT1G28395	1.54256	-2.2	AT1G28395	Unknown function
AT5G23880	1.54256	-1	CPSF100	cleavage and polyadenylation specificity factor 100
AT3G46560	1.54256	-1	TIM9	Tim10/DDP family zinc finger protein
AT4G17890	1.54256	-1.1	AGD8	ARF-GAP domain 8
AT5G44370	1.54256	-1.7	ANTR5	phosphate transporter 4;6
AT3G49080	1.54256	-1.6	AT3G49080	Ribosomal protein S5 domain 2-like superfamily protein
AT4G02200	1.54256	-1	DI19-5	Drought-responsive family protein
AT3G25040	1.54256	-1	ERD2B	endoplasmic reticulum retention defective 2B
AT2G19520	1.54256	-1.2	MSI4	Transducin family protein / WD-40 repeat family protein
AT2G19740	1.54256	-1.1	RPL31A	Ribosomal protein L31e family protein
AT1G72800	1.54256	-1.5	AT1G72800	RNA-binding (RRM/RBD/RNP motifs) family protein
AT5G58620	1.54256	-1.4	AT5G58620	zinc finger (CCCH-type) family protein
AT3G07430	1.54256	-1.8	emb1990	YGGT family protein
AT4G27380	1.48366	-1.6	AT4G27380	Unknown function
AT3G28900	1.48366	-2.4	RPL34C	Ribosomal protein L34e superfamily protein
AT3G54400	1.48366	-2.5	AT3G54400	Eukaryotic aspartyl protease family protein
AT1G61790	1.44302	-1	OST3B	Oligosaccharyltransferase complex/magnesium transporter family protein
AT3G25730	1.44302	-1.3	ARF14_2	ethylene response DNA binding factor 3
AT2G46150	1.44302	-1.1	AT2G46150	Late embryogenesis abundant (LEA) hydroxyproline-rich glycoprotein family
AT3G11250	1.44302	-1.7	RPP0C	Ribosomal protein L10 family protein
AT1G04990	1.39055	-1.4	AT1G04990	Zinc finger C-x8-C-x5-C-x3-H type family protein
AT5G48760	1.29102	-1.6	RPL13AD	Ribosomal protein L13 family protein
AT5G23900	1.25625	-1.2	RPL13D	Ribosomal protein L13e family protein
AT5G63310	1.22063	-1	NDPK2	nucleoside diphosphate kinase 2
AT4G39990	1.22063	-1	RABA4B	RAB GTPase homolog A4B
AT5G60670	1.22063	-2.8	RPL12C_2	Ribosomal protein L11 family protein
AT3G28930	1.22063	-1.4	AIG2	AIG2-like (avirulence induced gene) family protein
AT1G07840	1.22063	-1.1	AT1G07840	Sas10/Utp3/C1D family
AT1G15170	1.22063	-1	AT1G15170	MATE efflux family protein
AT1G43860	1.22063	-1.2	AT1G43860	sequence-specific DNA binding transcription factors
AT1G53645	1.22063	-1.8	AT1G53645	hydroxyproline-rich glycoprotein family protein
AT1G73240	1.22063	-1	AT1G73240	Unknown function
AT2G07708	1.22063	-1.2	AT2G07708	Unknown function
AT2G20060	1.22063	-1.3	AT2G20060	Ribosomal protein L4/L1 family
AT3G24080	1.22063	-1.2	AT3G24080	KRR1 family protein
AT3G26360	1.22063	-1.2	AT3G26360	Ribosomal protein S21 family protein
AT3G43740	1.22063	-1.1	AT3G43740	Leucine-rich repeat (LRR) family protein
AT3G52870	1.22063	-1	AT3G52870	IQ calmodulin-binding motif family protein
AT4G37660	1.22063	-1.3	AT4G37660	Ribosomal protein L12/ ATP-dependent Clp protease adaptor protein ClpS family protein
AT5G19250	1.22063	-1	AT5G19250	Glycoprotein membrane precursor GPI-anchored
AT5G52370	1.22063	-1	AT5G52370	Unknown function
AT5G58530	1.22063	-1.1	AT5G58530	Glutaredoxin family protein
AT2G17450	1.22063	-1.2	ATL44	RING-H2 finger A3A
AT1G02850	1.22063	-1.7	BGLU11	beta glucosidase 11
AT3G44260	1.22063	-1.2	CAF1-9	Polynucleotidyl transferase, ribonuclease H-like superfamily protein
AT2G46520	1.22063	-1.1	CAS_1	cellular apoptosis susceptibility protein, putative / importin-alpha re-exporter, putative
AT5G26360	1.22063	-1.1	CCT3	TCP-1/cpn60 chaperonin family protein
AT1G68795	1.22063	-1.2	CLE12	CLAVATA3/ESR-RELATED 12
AT2G46650	1.22063	-2.1	CYTB5-C	cytochrome B5 isoform C
AT1G22900	1.22063	-1.5	DIR11	Disease resistance-responsive (dirigent-like protein) family protein
AT3G55360	1.22063	-1	ECR	3-oxo-5-alpha-steroid 4-dehydrogenase family protein
AT4G02980	1.22063	-1.5	ERABP1	endoplasmic reticulum auxin binding protein 1
AT4G25340	1.22063	-1.7	FKBP53	FK506 BINDING PROTEIN 53
AT2G34570	1.22063	-2.2	MEE21	PIN domain-like family protein
AT5G66680	1.22063	-2	OST48	dolichyl-diphosphooligosaccharide-protein glycosyltransferase 48kDa subunit family protein
AT5G58590	1.22063	-1	RANBP1C	RAN binding protein 1
AT5G10920	1.22063	-2	T30N20_190	L-Aspartase-like family protein
AT1G55900	1.22063	-2	TIM50	Haloacid dehalogenase-like hydrolase (HAD) superfamily protein
AT3G60010	1.22063	-1	ASK13	SKP1-like 13
AT1G16040	1.22063	-1.2	AT1G16040	Unknown function
AT1G53530	1.22063	-1.6	AT1G53530	Peptidase S24/S26A/S26B/S26C family protein
AT2G27330	1.22063	-1.5	AT2G27330	RNA-binding (RRM/RBD/RNP motifs) family protein
AT3G07720	1.22063	-1	AT3G07720	Galactose oxidase/kelch repeat superfamily protein
AT4G19190	1.22063	-1.4	AT4G19190	zinc knuckle (CCHC-type) family protein
AT5G39600	1.22063	-1.5	AT5G39600	Unknown function
AT5G55140	1.22063	-1.2	AT5G55140	ribosomal protein L30 family protein
AT3G59760	1.22063	-1.1	OASC	O-acetylserine (thiol) lyase isoform C
AT1G77750	1.22063	-1.3	RPS13_1	Ribosomal protein S13/S18 family
AT1G18320	1.22063	-2	TIM22-4	Mitochondrial import inner membrane translocase subunit Tim17/Tim22/Tim23 family protein
AT4G12480	1.20875	-1.2	EARLI1	Bifunctional inhibitor/lipid-transfer protein/seed storage 2S albumin superfamily protein
AT5G47700	1.17482	-1.7	RPP1C	60S acidic ribosomal protein family
AT2G27710	1.14262	-1.7	RPP2B	60S acidic ribosomal protein family
AT3G47370	1.10515	-2.1	RPS20B	Ribosomal protein S10p/S20e family protein
AT4G39840	1.06862	-2.3	AT4G39840	Unknown function
AT2G26150	1.06862	-1.1	HSFA2	heat shock transcription factor A2
AT4G25890	1.06862	-1.4	RPP3A	60S acidic ribosomal protein family
AT5G43970	1.06862	-1.5	TOM9-2	translocase of outer membrane 22-V
AT2G21660	1.0507	-2.5	RBG7	cold, circadian rhythm, and rna binding 2
AT2G20610	1.0507	-2.4	SUR1	Tyrosine transaminase family protein
AT4G39230	1.02798	-1.6	AT4G39230	NmrA-like negative transcriptional regulator family protein
AT5G57280	1.02798	-1.9	AT5G57280	S-adenosyl-L-methionine-dependent methyltransferases superfamily protein
AT5G65990	1.02798	-1.2	AT5G65990	Transmembrane amino acid transporter family protein
AT1G71780	1.02798	-1	AT1G71780	Unknown function

## Sheet: Tab5
Tab5. DEG down-regulated by EIN3 and up-regulated by AKIN10 (>2 fold, p <0.05)
AGI Number	EIN3 Fold change (log2)	AKIN10 Fold change (log2)	Symbol	Gene Function
AT3G25900	-4.30293	1.1	HMT-1	Homocysteine S-methyltransferase family protein
AT3G61260	-3.47981	2.4	AT3G61260	Remorin family protein
AT4G20110	-3.47981	1.5	VSR7	VACUOLAR SORTING RECEPTOR 7
AT1G68670	-3.2388	2	AT1G68670	myb-like transcription factor family protein
AT1G64280	-3.2388	1.4	NPR1	regulatory protein (NPR1)
AT2G44360	-3.1013	1.8	AT2G44360	Unknown function
AT2G44730	-3.1013	1.1	AT2G44730	Alcohol dehydrogenase transcription factor Myb/SANT-like family protein
AT2G18350	-2.58673	1.5	ZHD6	homeobox protein 24
AT3G17510	-2.58673	1	CIPK1	CBL-interacting protein kinase 1
AT1G51400	-2.47981	1.7	AT1G51400	Photosystem II 5 kD protein
AT5G43830	-2.36434	1.3	AT5G43830	Aluminium induced protein with YGL and LRDR motifs
AT1G15010	-2.36434	2	AT1G15010	Unknown function
AT1G01620	-2.1013	4.3	PIP1-3	plasma membrane intrinsic protein 1C
AT4G14330	-2.1013	2.6	AT4G14330	P-loop containing nucleoside triphosphate hydrolases superfamily protein
AT4G00355	-2.1013	1.9	AT4G00355	Unknown function
AT2G18670	-2.1013	1.1	ATL56	RING/U-box superfamily protein
AT3G63390	-2.1013	1	AT3G63390	Unknown function
AT5G63030	-2.1013	1	GRXC1	Thioredoxin superfamily protein
AT2G24240	-2.1013	1.3	AT2G24240	BTB/POZ domain with WD40/YVTN repeat-like protein
AT1G35580	-1.9493	1.5	CINV1	cytosolic invertase 1
AT2G44370	-1.77937	3.1	AT2G44370	Cysteine/Histidine-rich C1 domain family protein
AT5G19120	-1.77937	3	AT5G19120	Eukaryotic aspartyl protease family protein
AT3G13950	-1.77937	2.2	AT3G13950	Unknown function
AT4G02740	-1.77937	1.8	SKIP17	F-box/RNI-like superfamily protein
AT3G26230	-1.77937	1.7	CYP71B24	cytochrome P450, family 71, subfamily B, polypeptide 24
AT3G04060	-1.77937	1.6	anac046	NAC domain containing protein 46
AT1G53400	-1.77937	1.4	AT1G53400	Ubiquitin domain-containing protein
AT3G14090	-1.77937	1.1	ATEXO70D3	exocyst subunit exo70 family protein D3
AT5G61500	-1.77937	1	ATG3	autophagy 3 (APG3)
AT1G76900	-1.77937	1	TULP1	tubby like protein 1
AT2G01400	-1.77937	1	AT2G01400	Unknown function
AT5G19860	-1.77937	1	AT5G19860	Protein of unknown function, DUF538
AT4G13530	-1.77937	1.6	AT4G13530	Unknown function
AT4G30400	-1.77937	1.5	ATL13	RING/U-box superfamily protein
AT2G23760	-1.77937	1.2	BLH4	BEL1-like homeodomain 4
AT3G50970	-1.77937	1.1	XERO2	dehydrin family protein
AT2G02960	-1.77937	1	AT2G02960	RING/FYVE/PHD zinc finger superfamily protein
AT4G25050	-1.65384	1.4	ACP4	acyl carrier protein 4
AT1G69890	-1.58673	4	AT1G69890	Protein of unknown function (DUF569)
AT3G26100	-1.58673	2.1	AT3G26100	Regulator of chromosome condensation (RCC1) family protein
AT4G33920	-1.58673	1.6	AT4G33920	Protein phosphatase 2C family protein
AT3G55610	-1.58673	1.4	P5CSB	delta 1-pyrroline-5-carboxylate synthase 2
AT5G48430	-1.58673	1.1	AT5G48430	Eukaryotic aspartyl protease family protein
AT2G45740	-1.58673	1	PEX11D	peroxin 11D
AT1G55805	-1.58673	1	BOLA1	BolA-like family protein
AT2G18050	-1.58673	1.9	HIS1-3	histone H1-3
AT5G42270	-1.44234	1	FTSH5	FtsH extracellular protease family
AT1G64720	-1.36434	1.8	CP5	Polyketide cyclase/dehydrase and lipid transport superfamily protein
AT5G03390	-1.36434	2.2	AT5G03390	Protein of unknown function (DUF295)
AT1G22640	-1.36434	1.6	MYB3	myb domain protein 3
AT3G48020	-1.36434	1.3	AT3G48020	Unknown function
AT3G48880	-1.36434	1.3	AT3G48880	RNI-like superfamily protein
AT5G56340	-1.36434	1	ATCRT1	RING/U-box superfamily protein
AT1G09250	-1.36434	1	BHLH149	basic helix-loop-helix (bHLH) DNA-binding superfamily protein
AT3G01090	-1.36434	4.5	KIN10	SNF1 kinase homolog 10
AT1G28330	-1.36434	3.1	DYL1	dormancy-associated protein-like 1
AT3G20670	-1.36434	2.6	HTA13	histone H2A 13
AT1G02860	-1.36434	2.5	BAH1	SPX (SYG1/Pho81/XPR1) domain-containing protein
AT2G30500	-1.36434	2.4	NET4B	Kinase interacting (KIP1-like) family protein
AT1G74840	-1.36434	1.6	AT1G74840	Homeodomain-like superfamily protein
AT3G19290	-1.36434	1.4	ABF4	ABRE binding factor 4
AT3G51000	-1.36434	1.4	AT3G51000	alpha/beta-Hydrolases superfamily protein
AT2G32210	-1.36434	1.3	AT2G32210	Unknown function
AT3G51530	-1.36434	1.2	AT3G51530	F-box/RNI-like/FBD-like domains-containing protein
AT1G26665	-1.36434	1.1	MED10B	Mediator complex, subunit Med10
AT4G33910	-1.36434	1	P4H9	2-oxoglutarate (2OG) and Fe(II)-dependent oxygenase superfamily protein
AT1G68830	-1.36434	1	STN7	STT7 homolog STN7
AT2G46220	-1.36434	1.7	AT2G46220	Uncharacterized conserved protein (DUF2358)
AT3G54950	-1.2648	1.2	PLP7	patatin-like protein 6
AT4G22920	-1.2388	1.1	SGR1	non-yellowing 1
AT1G03290	-1.19441	1.5	AT1G03290	Unknown function
AT5G16120	-1.19441	1.2	AT5G16120	alpha/beta-Hydrolases superfamily protein
AT1G70420	-1.19441	1	AT1G70420	Protein of unknown function (DUF1645)
AT5G10695	-1.15788	1.8	AT5G10695	Unknown function
AT5G02120	-1.1013	1	HLIP	one helix protein
AT1G73260	-1.1013	4.3	ATKTI1	kunitz trypsin inhibitor 1
AT3G55840	-1.1013	2.6	HSPRO1	Hs1pro-1 protein
AT1G23390	-1.1013	2.5	AT1G23390	Kelch repeat-containing F-box family protein
AT1G22190	-1.1013	1.4	RAP2-13	Integrase-type DNA-binding superfamily protein
AT3G30775	-1.1013	5.4	POX1	Methylenetetrahydrofolate reductase family protein
AT2G18280	-1.1013	2.7	TULP2	tubby like protein 2
AT1G23710	-1.05948	2.1	AT1G23710	Protein of unknown function (DUF1645)
AT3G51370	-1.04241	1.1	AT3G51370	Protein phosphatase 2C family protein
AT3G58750	-1.04241	1	CSY2	citrate synthase 2
AT2G38250	-1.04241	1	GT-3B	Homeodomain-like superfamily protein
AT5G64040	-1.04241	1.6	PSAN	photosystem I reaction center subunit PSI-N, chloroplast, putative / PSI-N, putative (PSAN)
AT3G19580	-1.00177	2.7	AZF2	zinc-finger protein 2
AT3G15850	-1.00177	2.3	ADS3	fatty acid desaturase 5
AT5G32450	-1.00177	1.9	AT5G32450	RNA binding (RRM/RBD/RNP motifs) family protein

## Sheet: Tab6
Tab6. DEG down-regulated by EIN3 and AKIN10 (>2 fold, p <0.05)
AGI Number	EIN3 Fold change (log2)	AKIN10 Fold change (log2)	Symbol	Gene Function
AT5G39850	-3.1013	-1.5	RPS9C	Ribosomal protein S4
AT5G20480	-2.9493	-1.7	EFR	EF-TU receptor
AT5G57120	-2.9493	-1.1	AT5G57120	Unknown function
AT3G57630	-2.77937	-1.8	AT3G57630	exostosin family protein
AT1G51890	-2.58673	-1.5	AT1G51890	Leucine-rich repeat protein kinase family protein
AT3G57000	-2.58673	-1.1	AT3G57000	nucleolar essential protein-related
AT5G20720	-2.47981	-1.3	CPN21	chaperonin 20
AT3G04710	-2.44234	-1.3	TPR10	ankyrin repeat family protein
AT3G04230	-2.36434	-1.3	RPS16B	Ribosomal protein S5 domain 2-like superfamily protein
AT4G03180	-2.36434	-1.1	AT4G03180	Unknown function
AT1G69530	-2.36434	-2.2	EXPA1	expansin A1
AT1G74810	-2.36434	-1.8	BOR5	HCO3- transporter family
AT3G23820	-2.36434	-1.8	GAE6	UDP-D-glucuronate 4-epimerase 6
AT1G49820	-2.36434	-1.6	MTK	S-methyl-5-thioribose kinase
AT1G30040	-2.36434	-1.1	GA2OX2	gibberellin 2-oxidase
AT5G41010	-2.36434	-1	NRPB12	DNA directed RNA polymerase, 7 kDa subunit
AT1G32440	-2.36434	-1	PKP3	plastidial pyruvate kinase 3
AT5G05450	-2.36434	-1	RH18	P-loop containing nucleoside triphosphate hydrolases superfamily protein
AT4G21410	-2.17169	-1.5	CRK29	cysteine-rich RLK (RECEPTOR-like protein kinase) 29
AT4G26780	-2.1013	-2.6	AR192	Co-chaperone GrpE family protein
AT3G22300	-2.1013	-1.9	RPS10_2	ribosomal protein S10
AT3G26410	-2.1013	-1.9	TRM11	methyltransferases;nucleic acid binding
AT1G73940	-2.1013	-1.8	AT1G73940	Unknown function
AT4G21140	-2.1013	-1.5	AT4G21140	Unknown function
AT5G04160	-2.1013	-1.3	AT5G04160	Nucleotide-sugar transporter family protein
AT2G43780	-2.1013	-1.2	AT2G43780	Unknown function
AT2G37580	-2.1013	-1.1	ATL33	RING/U-box superfamily protein
AT3G55170	-2.1013	-1.1	RPL35C	Ribosomal L29 family protein
AT2G34900	-2.1013	-1	GTE1	Transcription factor GTE6
AT4G00630	-2.1013	-1	KEA2	K+ efflux antiporter 2
AT1G17180	-2.1013	-3.2	GSTU25	glutathione S-transferase TAU 25
AT1G03360	-2.1013	-2	ATRRP4	ribosomal RNA processing 4
AT4G34910	-2.1013	-1.7	RH16	P-loop containing nucleoside triphosphate hydrolases superfamily protein
AT1G78610	-2.1013	-1.5	MSL6	mechanosensitive channel of small conductance-like 6
AT3G57660	-2.1013	-1.4	NRPA1	nuclear RNA polymerase A1
AT3G26618	-2.1013	-1.1	ERF1-3	eukaryotic release factor 1-3
AT1G19670	-1.9493	-1.8	CLH1	chlorophyllase 1
AT4G30150	-1.9493	-1.7	AT4G30150	Unknown function
AT4G26300	-1.9493	-1	emb1027	Arginyl-tRNA synthetase, class Ic
AT2G34750	-1.86684	-1.1	AT2G34750	RNA polymerase I specific transcription initiation factor RRN3 protein
AT1G55040	-1.77937	-3.4	AT1G55040	zinc finger (Ran-binding) family protein
AT5G60250	-1.77937	-2.3	AT5G60250	zinc finger (C3HC4-type RING finger) family protein
AT5G24030	-1.77937	-2.3	SLAH3	SLAC1 homologue 3
AT2G43650	-1.77937	-1.9	EMB2777	Sas10/U3 ribonucleoprotein (Utp) family protein
AT5G09420	-1.77937	-1.7	OM64	translocon at the outer membrane of chloroplasts 64-V
AT4G07410	-1.77937	-1.6	AT4G07410	Transducin family protein / WD-40 repeat family protein
AT4G01990	-1.77937	-1.4	AT4G01990	Tetratricopeptide repeat (TPR)-like superfamily protein
AT4G38150	-1.77937	-1.4	AT4G38150	Pentatricopeptide repeat (PPR) superfamily protein
AT3G58830	-1.77937	-1.3	AT3G58830	haloacid dehalogenase (HAD) superfamily protein
AT5G44820	-1.77937	-1.2	AT5G44820	Nucleotide-diphospho-sugar transferase family protein
AT4G23280	-1.77937	-1.2	CRK20	cysteine-rich RLK (RECEPTOR-like protein kinase) 20
AT2G28380	-1.77937	-1.2	DRB2	dsRNA-binding protein 2
AT2G38960	-1.77937	-1.2	AERO2	endoplasmic reticulum oxidoreductins 2
AT5G13750	-1.77937	-1.2	ZIFL1	zinc induced facilitator-like 1
AT3G09090	-1.77937	-1.1	DEX1	defective in exine formation protein (DEX1)
AT3G16500	-1.77937	-1	IAA26	phytochrome-associated protein 1
AT1G69920	-1.77937	-1	GSTU12	glutathione S-transferase TAU 12
AT1G13900	-1.77937	-1	PAP2_1	Purple acid phosphatases superfamily protein
AT2G21440	-1.77937	-1.9	AT2G21440	RNA-binding (RRM/RBD/RNP motifs) family protein
AT5G38890	-1.77937	-1.8	AT5G38890	Nucleic acid-binding, OB-fold-like protein
AT3G56990	-1.77937	-1.4	EDA7	embryo sac development arrest 7
AT4G29900	-1.77937	-1.3	ACA10	autoinhibited Ca(2+)-ATPase 10
AT2G17580	-1.77937	-1.2	AT2G17580	Polynucleotide adenylyltransferase family protein
AT5G05470	-1.77937	-1.2	EIF2 ALPHA	eukaryotic translation initiation factor 2 alpha subunit
AT4G14420	-1.65384	-1.6	AT4G14420	HR-like lesion-inducing protein-related
AT1G16740	-1.65384	-1.2	AT1G16740	Ribosomal protein L20
AT1G33680	-1.65384	-1.2	AT1G33680	KH domain-containing protein
AT3G23300	-1.58673	-2	AT3G23300	S-adenosyl-L-methionine-dependent methyltransferases superfamily protein
AT1G69880	-1.58673	-1.7	TRX8	thioredoxin H-type 8
AT5G60990	-1.58673	-1.5	RH10	DEA(D/H)-box RNA helicase family protein
AT2G44210	-1.58673	-1.4	AT2G44210	Protein of Unknown Function (DUF239)
AT4G26900	-1.58673	-1.2	HISN4	HIS HF
AT3G62460	-1.58673	-1	AT3G62460	Putative endonuclease or glycosyl hydrolase
AT5G15610	-1.58673	-1	AT5G15610	Proteasome component (PCI) domain protein
AT5G35910	-1.51634	-1.5	AT5G35910	Polynucleotidyl transferase, ribonuclease H fold protein with HRDC domain
AT5G65950	-1.51634	-1.3	AT5G65950	Unknown function
AT1G14850	-1.51634	-1	NUP155	nucleoporin 155
AT1G74790	-1.47981	-1	HIPL1	catalytics
AT3G58700	-1.47981	-1.7	RPL11B_1	Ribosomal L5P family protein
AT3G18130	-1.44234	-2.7	RACK1C	receptor for activated C kinase 1C
AT1G20510	-1.44234	-1.2	4CLL5	OPC-8:0 CoA ligase1
AT3G15460	-1.36434	-2.1	AT3G15460	Ribosomal RNA processing Brix domain protein
AT3G05060	-1.36434	-2.1	NOP5-2	NOP56-like pre RNA processing ribonucleoprotein
AT5G57370	-1.36434	-1.4	AT5G57370	Unknown function
AT2G29540	-1.36434	-1.4	ATRPC14	RNApolymerase 14 kDa subunit
AT1G63780	-1.36434	-1.3	IMP4	Ribosomal RNA processing Brix domain protein
AT1G80860	-1.36434	-1.2	PLMT	phospholipid N-methyltransferase
AT4G21100	-1.36434	-1	DDB1B	damaged DNA binding protein 1B
AT3G20240	-1.36434	-3.3	AT3G20240	Mitochondrial substrate carrier family protein
AT4G11350	-1.36434	-1.7	AT4G11350	Protein of unknown function (DUF604)
AT1G11760	-1.36434	-1.7	MED32	Unknown function
AT3G49720	-1.36434	-1.5	AT3G49720	Unknown function
AT1G66070	-1.36434	-1.4	AT1G66070	Translation initiation factor eIF3 subunit
AT3G59980	-1.36434	-1.3	AT3G59980	Nucleic acid-binding, OB-fold-like protein
AT5G52380	-1.36434	-1.3	AT5G52380	VASCULAR-RELATED NAC-DOMAIN 6
AT1G74260	-1.36434	-1.2	PUR4	purine biosynthesis 4
AT1G09630	-1.36434	-1.2	RABA2A	RAB GTPase 11C
AT5G05000	-1.36434	-1.2	TOC34	translocon at the outer envelope membrane of chloroplasts 34
AT1G04590	-1.36434	-1.1	AT1G04590	Unknown function
AT2G41880	-1.36434	-1.1	GK-1	guanylate kinase 1
AT2G18410	-1.36434	-1	ELP5	Unknown function
AT1G14140	-1.36434	-1	PUMP3	Mitochondrial substrate carrier family protein
AT1G18570	-1.36434	-2.4	MYB51	myb domain protein 51
AT3G50760	-1.36434	-1.8	GATL2	galacturonosyltransferase-like 2
AT1G35320	-1.36434	-1	AT1G35320	Unknown function
AT5G10810	-1.36434	-1	ATER	enhancer of rudimentary protein, putative
AT3G25250	-1.2648	-2.3	OXI1	AGC (cAMP-dependent, cGMP-dependent and protein kinase C) kinase family protein
AT2G36380	-1.2648	-1.5	ABCG34	pleiotropic drug resistance 6
AT2G27840	-1.2388	-2.2	HDT4	histone deacetylase-related / HD-related
AT5G63400	-1.2388	-1.5	ADK1_3	adenylate kinase 1
AT1G51850	-1.2388	-1.3	AT1G51850	Leucine-rich repeat protein kinase family protein
AT3G48850	-1.2388	-1.2	MPT2	phosphate transporter 3;2
AT1G33600	-1.19441	-1.1	AT1G33600	Leucine-rich repeat (LRR) family protein
AT2G40430	-1.19441	-1.3	AT2G40430	Unknown function
AT5G33290	-1.19441	-2.2	XGD1	xylogalacturonan deficient 1
AT4G16660	-1.19441	-2.1	HSP70-17	heat shock protein 70 (Hsp 70) family protein
AT5G10830	-1.15788	-1.7	AT5G10830	S-adenosyl-L-methionine-dependent methyltransferases superfamily protein
AT2G29670	-1.14861	-1	AT2G29670	Tetratricopeptide repeat (TPR)-like superfamily protein
AT3G55010	-1.1013	-2.4	PUR5	phosphoribosylformylglycinamidine cyclo-ligase, chloroplast / phosphoribosyl-aminoimidazole synthetase / AIR synthase (PUR5)
AT4G15770	-1.1013	-2	AT4G15770	RNA binding
AT5G14050	-1.1013	-1.9	AT5G14050	Transducin/WD40 repeat-like superfamily protein
AT3G49320	-1.1013	-1.6	AT3G49320	Metal-dependent protein hydrolase
AT4G15620	-1.1013	-1.4	AT4G15620	Uncharacterised protein family (UPF0497)
AT4G34555	-1.1013	-1.3	RPS25D	Ribosomal protein S25 family protein
AT4G01700	-1.1013	-1.1	AT4G01700	Chitinase family protein
AT5G57330	-1.1013	-1.1	AT5G57330	Galactose mutarotase-like superfamily protein
AT3G02580	-1.1013	-1.1	STE1	sterol 1
AT3G02420	-1.1013	-1	AT3G02420	Unknown function
AT5G23290	-1.1013	-1.6	PFD5	prefoldin 5
AT3G04770	-1.1013	-1.6	RPSAB	40s ribosomal protein SA B
AT1G16280	-1.1013	-1	RH36	RNA helicase 36
AT4G11420	-1.1013	-1	TIF3A1	eukaryotic translation initiation factor 3A
AT1G14360	-1.05948	-1.2	UTR3	UDP-galactose transporter 3
AT2G39710	-1.05948	-1	AT2G39710	Eukaryotic aspartyl protease family protein
AT1G27390	-1.05948	-1	TOM20-2	translocase outer membrane 20-2
AT3G18600	-1.04241	-2.6	RH51	P-loop containing nucleoside triphosphate hydrolases superfamily protein
AT5G41190	-1.04241	-1.8	AT5G41190	Unknown function
AT1G50920	-1.04241	-1.5	AT1G50920	Nucleolar GTP-binding protein
AT5G18520	-1.04241	-1	AT5G18520	Lung seven transmembrane receptor family protein
AT5G61010	-1.04241	-1	ATEXO70E2	exocyst subunit exo70 family protein E2
AT3G57380	-1.00177	-2.3	AT3G57380	Glycosyltransferase family 61 protein
AT5G11240	-1.00177	-1.9	AT5G11240	transducin family protein / WD-40 repeat family protein
AT3G17465	-1.00177	-1.8	RPL3B	ribosomal protein L3 plastid
AT5G15750	-1.00177	-1.2	AT5G15750	Alpha-L RNA-binding motif/Ribosomal protein S4 family protein
AT4G26940	-1.00177	-1	B3GALT4	Galactosyltransferase family protein
AT1G61770	-1.00177	-1.2	C50	Chaperone DnaJ-domain superfamily protein

## Sheet: Tab7
Tab7. Comparison of DEG up-regulated by EIN3 and AKIN10 with hypoxia data (>2 fold, p <0.05)
AGI Number	EIN3 Fold change (log2)	AKIN10 Fold change (log2)	Hypoxia treatment Fold change(log2)	Symbol	Gene Function
AT1G23130	1.22063	1.5	3.5	AT1G23130	Polyketide cyclase/dehydrase and lipid transport superfamily protein
AT2G39570	1.54256	2.6	2.6	ACR9	ACT domain-containing protein
AT4G05070	1.80559	2.4	2.4	AT4G05070	Wound-responsive family protein
AT3G15630	1.22063	3.5	2.3	AT3G15630	Unknown function
AT4G28240	1.22063	2.8	2.1	AT4G28240	Wound-responsive family protein
AT3G15450	1.22063	3.3	2.1	AT3G15450	Aluminium induced protein with YGL and LRDR motifs
AT5G58730	1.54256	1.3	1.9	AT5G58730	pfkB-like carbohydrate kinase family protein
AT1G01170	1.80559	1.4	1.8	AT1G01170	Protein of unknown function (DUF1138)
AT5G05850	1.22063	1.8	1.7	PIRL1	plant intracellular ras group-related LRR 1
AT3G49160	1.80559	1.7	1.6	PKP4	pyruvate kinase family protein
AT4G37760	1.59914	1.3	1.6	SQE3	squalene epoxidase 3
AT4G28290	2.0951	2.2	1.5	AT4G28290	Unknown function
AT5G45680	1.80559	1.8	1.5	FKBP13	FK506-binding protein 13
AT2G39470	1.22063	1	1.5	PNSL1	PsbP-like protein 2
AT3G48360	2.22063	2.2	1.4	BT2	BTB and TAZ domain protein 2
AT4G32870	1.22063	4.6	1.4	AT4G32870	Polyketide cyclase/dehydrase and lipid transport superfamily protein
AT1G80380	1.02798	2.3	1.4	GLYK	P-loop containing nucleoside triphosphate hydrolases superfamily protein
AT1G03130	1.02798	1.8	1.4	PSAD2	photosystem I subunit D-2
AT2G21970	1.80559	1.3	1.3	SEP2_1	stress enhanced protein 2
AT1G15800	1.80559	1	1.3	AT1G15800	Unknown function
AT2G21960	1.80559	1.2	1.3	AT2G21960	Unknown function
AT5G12340	1.80559	2.4	1.3	AT5G12340	Unknown function
AT1G75690	1.22063	1.5	1.3	LQY1	DnaJ/Hsp40 cysteine-rich domain superfamily protein
AT5G49690	1.22063	2.3	1.3	UGT91C1	UDP-Glycosyltransferase superfamily protein
AT1G11260	1.02798	1.2	1.3	STP1	sugar transporter 1
AT5G49440	3.02798	1.1	1.2	AT5G49440	Unknown function
AT1G68410	1.54256	1.5	1.2	AT1G68410	Protein phosphatase 2C family protein
AT4G11370	1.22063	1.7	1.2	RHA1A	RING-H2 finger A1A
AT1G29760	2.80559	1.9	1.1	AT1G29760	Putative adipose-regulatory protein (Seipin)
AT1G50600	1.80559	1	1.1	SCL5	scarecrow-like 5
AT2G44920	1.22063	1	1.1	AT2G44920	Tetratricopeptide repeat (TPR)-like superfamily protein
AT4G15545	1.80559	1.9	1	AT4G15545	Unknown function
AT3G13430	2.22063	1.7	0.9	AT3G13430	RING/U-box superfamily protein
AT1G74910	2.22063	1.2	0.9	AT1G74910	ADP-glucose pyrophosphorylase family protein
AT2G42340	1.80559	1.8	0.9	AT2G42340	Unknown function
AT4G27280	1.63566	1.3	0.9	AT4G27280	Calcium-binding EF-hand family protein
AT3G14595	1.02798	1	0.9	AT3G14595	Ribosomal protein L18ae family
AT1G75180	2.22063	1.2	0.8	AT1G75180	Erythronate-4-phosphate dehydrogenase family protein
AT4G28030	1.22063	2	0.8	AT4G28030	Acyl-CoA N-acyltransferases (NAT) superfamily protein
AT1G32700	2.54256	1.2	0.7	AT1G32700	PLATZ transcription factor family protein
AT2G42750	2.39055	1.4	0.7	AT2G42750	DNAJ heat shock N-terminal domain-containing protein
AT1G12680	1.80559	1.4	0.7	PEPKR2	phosphoenolpyruvate carboxylase-related kinase 2
AT2G44970	1.39055	1.1	0.7	AT2G44970	alpha/beta-Hydrolases superfamily protein
AT1G54290	1.22063	1	0.7	AT1G54290	Translation initiation factor SUI1 family protein
AT1G25560	1.72313	1.1	0.6	TEM1	AP2/B3 transcription factor family protein
AT2G39000	1.22063	1.6	0.6	AT2G39000	Acyl-CoA N-acyltransferases (NAT) superfamily protein
AT4G30060	1.22063	1	0.6	AT4G30060	Core-2/I-branching beta-1,6-N-acetylglucosaminyltransferase family protein
AT3G51250	1.02798	1	0.6	AT3G51250	Senescence/dehydration-associated protein-related
AT4G08920	1.80559	2	0.5	CRY1	cryptochrome 1
AT1G07040	1.02798	1.5	0.5	AT1G07040	Unknown function
AT5G19430	2.80559	1.1	0.4	AT5G19430	RING/U-box superfamily protein
AT3G54680	1.80559	1.1	0.4	AT3G54680	proteophosphoglycan-related
AT4G23890	1.22063	1.3	0.4	ndhS	Unknown function
AT1G68000	1.22063	1.1	0.4	PIS1	phosphatidylinositol synthase 1
AT3G22260	1.22063	1.3	0.3	AT3G22260	Cysteine proteinases superfamily protein
AT3G54430	1.22063	2.3	0.3	SRS6	SHI-related sequence 6
AT2G42580	1.80559	1.1	0.2	TTL3	tetratricopetide-repeat thioredoxin-like 3
AT1G80160	1.54256	1.5	0	AT1G80160	Lactoylglutathione lyase / glyoxalase I family protein
AT3G26170	1.22063	2.1	0	CYP71B19	cytochrome P450, family 71, subfamily B, polypeptide 19
AT3G20340	2.22063	2.6	-0.1	AT3G20340	Unknown function
AT1G15060	1.22063	1	-0.1	AT1G15060	Uncharacterised conserved protein UCP031088, alpha/beta hydrolase
AT3G29575	2.80559	1	-0.2	AFP3	ABI five binding protein 3
AT1G73650	2.22063	1.4	-0.2	AT1G73650	Protein of unknown function (DUF1295)
AT1G51360	1.22063	1.1	-0.2	ATDABB1	dimeric A/B barrel domainS-protein 1
AT2G38560	2.3361	1	-0.3	TFIIS	transcript elongation factor IIS
AT2G40935	1.80559	1.3	-0.4	PCR10	PLAC8 family protein
AT1G50440	1.22063	1.3	-0.4	AT1G50440	RING/FYVE/PHD zinc finger superfamily protein
AT5G14180	1.80559	1	-0.5	LIP2_2	Myzus persicae-induced lipase 1
AT5G13080	1.22063	1.5	-0.5	WRKY75	WRKY DNA-binding protein 75
AT5G04910	1.22063	1.2	-0.5	AT5G04910	Unknown function
AT1G36380	1.80559	1.3	-0.6	AT1G36380	Unknown function
AT1G68450	1.54256	1.3	-0.8	VQ8	VQ motif-containing protein
AT3G61190	1.26502	1	-0.8	BAP1	BON association protein 1
AT3G60640	1.80559	1.1	-0.9	ATG8G	Ubiquitin-like superfamily protein
AT3G27020	1.80559	1.5	-0.9	YSL6	YELLOW STRIPE like 6
AT5G61640	1.02798	1	-0.9	MSRA1	peptidemethionine sulfoxide reductase 1
AT5G61370	1.80559	1.3	-1.1	AT5G61370	Pentatricopeptide repeat (PPR) superfamily protein
AT3G16150	1.02798	2.8	-1.3	AT3G16150	N-terminal nucleophile aminohydrolases (Ntn hydrolases) superfamily protein
AT1G70920	1.80559	1	-1.8	ATHB-X	homeobox-leucine zipper protein 18
AT3G61930	2.54256	2.6	-3.2	AT3G61930	Unknown function
